# Supplementary material for: Ambient and household PM2.5 pollution and adverse perinatal outcomes: A meta-regression and analysis of attributable global burden for 204 countries and territories
Source: PLoS Med. 2021 Sep 28;18(9):e1003718. doi: 10.1371/journal.pmed.1003718 (PMC8478226; doi:10.1371/journal.pmed.1003718)
Supplement: S1 Table — (XLSX) [file pmed.1003718.s003.xlsx]

## Sheet: pm25
study_no	year_author	pollutant	outcome	study_size	study_year	yr_midpoint	study_location	study_continent	study_design	included_meta-analy	overlap	allbirths	termbirths	outcome_count	exp (min-max/mean(SD))	per_exposure	exposure_method	exp assessment	var adjusted	var adj summary	bias potential
4	2004_Jedrychowski	pm25	birthweight	362	Jan 2001 - Mar 2003	2002	Krakow, Poland	Europe	Prospective cohort	0	1	1	0	0	10 - 147	log 1 unit	Personal	Personal monitoring	GA, sex, educ, gravida, mat height, season, ETS, prepregnancy wt	Sufficient	Low
5	2005_Mannes	pm25	birthweight	138056	1998-2000	1999	Sydney, Australia	Australia	Retrospective cohort	0	0	1	0	0	9 - 82	1	Monitor	Monitored values (<5 Kms)	GA, mat age, mat smok, indigenous status, SES, season of birth and parity	Insufficient	Unclear
7	2005_Parker	pm25	birthweight	18247	2000	2000	CA, USA	North Am	Retrospective cohort	1	0	1	1	0	15 (5), mean (SD)	10	Monitor	Monitored values (<5 miles)	Mat race, educ, marital status, mat age, parity and season of delivery	Insufficient	High
13	2010_Bell	pm25	birthweight	76788	Aug 2000-Feb 2004	2002	3 counties CT, USA	North Am	Retrospective cohort	1	0	1	1	0	14 (2), mean (SD), 4 (IQR)	3.6	Monitor	Monitored values (County wide average)	GA, mat age, race, and educ, sex, parity, nature of delivery, prenatal care, year of birth, tobacco and alcohol use during pregnancy, temperature.	Sufficient	Unclear
14	2010_Gray	pm25	birthweight	174933	2000-2002	2001	NC, USA	North Am	Retrospective cohort	0	1	1	1	0	16 (2), mean (SD), 2 (IQR)	1.6	Monitor	Monitored values (Closest active monitor)	GA, sex, educ, mat age, firstborn, mat tobacco use, mat race, trmester of prenatal care	Sufficient	Unclear
15	2010_Madsen	pm25	birthweight	25229	1999-2002	2000.5	Oslo, Norway	Europe	Retrospective cohort	0	0	0	1	0	12 (3), mean (SD), 7 (IQR)	4th vs. 1st Qrt
16	2010_Morello-Frosch	pm25	birthweight	3545177	1996-2006	2001	CA, USA	North Am	Retrospective cohort	1	0	1	1	0	17 (6), mean (SD), 9 (IQR)	10	Monitor	Monitored values (10 kms of a monitor)	GA, sex, season and year of birth, parity, mat race/ethnicity, educ, status, access to prenatal care, birth place, age and neighborhood SES	Insufficient	Unclear to high
17	2011_Darrow	pm25	birthweight	243481	1994-2004	1999	GA, USA	North Am	Retrospective cohort	1	0	1	1	0	16 (3), mean, 4 (IQR)	4	Monitor	Monitored values	GA, sex, mat marital status, educ, age, race/ethn, tobacco use, parity, long-term trends and seasonal trends.	Sufficient	Unclear
18	2011_Gehring	pm25	birthweight	3408	Recrtmnt '96-97, exp '99-00	1996.5	The Netherlands	Europe	Prospective cohort	1	0	1	1	0	14 - 33	4.6overal/7.8 trim1	LUR	LUR	GA, sex, mat age, pre-preg BMI, smok during preg, older siblings, educ, nationality and study region	Sufficient	Medium
19	2011_Gray	pm25	birthweight	195141	2000-2002	2001	NC, USA	North Am	Retrospective cohort	1	0	1	0	0	11-17	1.6	Monitor	Monitored values	GA, sex, educ, mat age, marital status, firstborn, mat tobacco use, mat race, trimester of prenatal care, year of birth	Sufficient	Unclear
21	2012_Geer	pm25	birthweight	759465	1998-2004	2001	TX, USA	North Am	Retrospective cohort	1	0	1	1	0	13 (1), mean (SD), 1 (IQR)	1	Monitor	Monitored values (County wide average)	GA, sex, mat age, race/eth, educ, marital status, trimester prenatal care began, birth order, tob use, alcohol use, region, year of birth, temp, wind speed,	Sufficient	Medium
24	2013_Laurent	pm25	birthweight	61623	1997-2006	2001.5	LA & Org County, CA, USA	North Am	Retrospective cohort	1	0	1	1	0	18 (3), mean (SD)	5.1/6.7/6.5/6.3	Monitor	Monitored values, dispersion model and LUR	GA, sex, mat age, race/eth, poverty, insurance and parity	Insufficient	High
25	2014_Basu	pm25	birthweight	646296	2000-2006	2003	8 CA counties, USA	North Am	Retrospective cohort	1	0	1	1	0	19 (5), mean (SD)	7.563	Monitor	Monitored values (resid within 20 kms of a monitor)	GA, sex, mat age, educ, race/eth, GA, month_year of birth, region, temperature; neighborhood SES (ZCTA-homeownership, employment)	Insufficient	Unclear to high
26	2014_Gehring	pm25	birthweight	68238	1999-2002	2000.5	Vancouver, Canada	North Am	Retrospective cohort	1	0	1	1	0	0 - 11	1	LUR	LUR	GA, sex, parity, First Nations status, mat age, smoking during pregnancy, education, income, year and month of birth;	Sufficient	Medium
27	2014_Gray	pm25	birthweight	457642	2002-2006	2004	NC, USA	North Am	Retrospective cohort	1	0	1	0	0	14 (2), mean (SD), 2 (IQR)	2	Model	Bayesian fusion model	GA, sex, mat age, educ, race/eth, trimester prenatal care, tobacco use during preg, marital status, year of birth and parity, individual and area SES	Sufficient	Medium
29	2014_Hannam	pm25	birthweight	38424	2004-2008	2006	North West England	Europe	Retrospective cohort	0	0	0	0	0	31-52	4th vs. 1st	Monitor	Monitored values, spatio-temporal model	Mat age, ethn, parity, birth season, SES, BMI and smoking	Insufficient	High
30	2014_Hyder	pm25	birthweight	628131	2000-2006	2003	CT and MA, USA	North Am	Retrospective cohort	1	0	1	1	0	4-20	2.41	Monitor	Monitored values (within 50 kms) and satellite AOD	GA, sex, mat age, marital status, educ, race/ethn, prenatal care, smoking, type of birth, parity, season of conception, medical risk factors, medical risk caused by previous ptb/sga	Sufficient	Medium
31	2014_Hystad	pm25	birthweight	64705	1999-2002	2000.5	Vancouver, Canada	North Am	Retrospective cohort	0	1	1	1	0	0-11	1	LUR	LUR	GA, sex, parity, First Nations status, mat age, smoking during pregnancy, educ, income, year and month of birth;	Sufficient	Medium
35	2014_Savitz	pm25	birthweight	252967	2008-2010	2009	NY, USA	North Am	Retrospective cohort	1	0	1	1	0	9-13, 2.5 (IQR)	10	Model	Spatio-temporal model (LUR equivalent)	GA, mat age, race/ethnicity, educ, parity, Medicaid status, neighborhood SES, yearof birth and temperature (in non smokers)	Sufficient	Medium
38	2014_Vinikoor	pm25	birthweight	297043	2003-2005	2004	NC, USA	North Am	Retrospective cohort	0	0	1	1	0	4-27	3.5	Model	Modelled (bayesian, CMAQ and monitors)	Mat age, marital status, educ, race, mat smoking, parity, prenatal carein first trimesters,rural–urban cat, month of conception.	Insufficient	Medium
46	2016_Ebisu	pm25	birthweight	8017865	1999-2007	2003	Contiguous USA	North Am	Retrospective cohort	1	0	1	1	0	13 (4), mean (SD)	5.3	Monitor	Monitored values (35 kms of a monitor)	GA, sex, mat age, race, educ, marital status, birth order, trimester when prenatal care began, alcohol and/or tobacco use during pregnancy, birth year, season, state and neighborhood SES	Sufficient	Unclear
47	2016_Erickson	pm25	birthweight	231929	2001-2006	2003.5	British Columbia, Canada	North Am	Retrospective cohort	1	0	1	0	0	4-10, 7(1), mean (SD)	2.8202	LUR	LUR	GA (quadratic), tobacco smoke, mat educ, parity, diabetes mellitus, gestational hypertension, prenatal care visits and season of birth	Sufficient	Medium
47	2016_Erickson	pm25	birthweight	207405	2001-2006	2003.5	British Columbia, Canada	North Am	Retrospective cohort	0	1	0	1	0	4-10, 7(1), mean (SD)	Non linear model	LUR	LUR	GA (quadratic), tobacco smoke, mat educ, parity, diabetes mellitus, gestational hypertension, prenatal care visits and season of birth	Sufficient	Medium
51	2016_Kumar	pm25	birthweight	61929	2000-2004	2002	Chicago, USA	North Am	Retrospective cohort	0	1	1	1	0	18 (mean)	1	Model	Modelled estimates	Mat age, educ, marital status, neighborhood SES, mat smoking	Insufficient	High
57	2016_Stieb	pm25	birthweight	2781940	1999-2008	2003.5	Canada	North Am	Retrospective cohort	1	0	1	1	0	8 (2), mean (SD), 4 (IQR)	10	LUR	LUR	GA, sex, mat age and marital status, parity, neigboorhood SES, neighboorhood income, neighborhood females educ, urban/rural, airshed of mat residence, place of birth of mother, year of birth, season of birth and minority proportion.	Insufficient	Unclear to high
60	2017_Clemens	pm25	birthweight	13775	2002-2011	2006.5	Scotland, UK	Europe	Retrospective cohort	1	0	1	0	0	3-11	5	Model	Modelled estimates	Sex, mat age, ht, wt in early pregnancy, parity, smoking, SES, year of USG	Insufficient	Unclear
61	2017_Keller	pm25	birthweight	180440	2002-2005	2003.5	GA, USA	North Am	Retrospective cohort	0	0	1	0	0	6-22	1	Model	Spatio-temporal model	GA, sex, being first born, mat age, race, educ, maternal tobacco and alcohol use during pregnancy, census tract poverty, county, and conception date	Sufficient	Medium
64	2018_Balakrishnan	pm25	birthweight	1121	2010-2015	2012.5	Tamil Nadu, India	Asia	Prospective cohort	1	0	1	0	0	2-797	10	Personal	Personal monitoring	GA, sex, mat BMI, age, history of LBW, birth order and season of conception	Sufficient	Medium
64	2018_Balakrishnan	pm25	birthweight	1121	2010-2015	2012.5	Tamil Nadu, India	Asia	Prospective cohort	0	1	0	1	0	2-797	10	Personal	Personal monitoring	GA, sex, mat BMI, age, history of LBW, birth order and season of conception	Sufficient	Medium
73	2012_Kloog	pm25	birthweight	634244	2000-2008	2004	MA, USA	North Am	Retrospective cohort	1	0	1	1	0	10 (5), mean (SD), 6 (IQR)	10	Satellite	Satellite AOD based models	GA, mat age, tob use in previous and current pregnancy, median income, APNCU, traffic density, percent of open spaces, chronic conditions of mother during pregnancy, previous preterm births and lbw	Sufficient	Medium
86	2004_Basu	pm25	birthweight	8579	2000	2000	CA, USA	North Am	Retrospective cohort	0	1	1	1	0	4-34	1	Monitor	Monitored values (5 miles of a monitor)	Marital status, mat age, educ, first birth	Insufficient	Unclear to high
102	2008_Parker	pm25	birthweight	401273	2001-2003	2002	Contiguous USA	North Am	Retrospective cohort	1	0	1	1	0	14 (5), median (IQR)	10	Monitor	Monitored values (County wide average)	Mat age, race/eth, parity, rural/urban and year of delivery (Not clearly stated, exactly which ones were in the model)	Insufficient	High
108	2012_Kumar	pm25	birthweight	228254	2000-2004	2002	Chicago, USA	North Am	Retrospective cohort	1	0	1	1	0	18 (5), mean (SD)	1	Monitor	Monitored values	Sex, mat age, race/eth, wt gain, educ, parity, marital status, pregnancy interval, prenatal care, mat smok and alco consumption during preg, delivery method, congenital anomalies, county of birth, year and season of birth	Insufficient	High
12a	2009_Jedry	pm25	birthweight	481	Jan 2001 - Feb 2004	2002.5	Krakow, Poland	Europe	Prospective cohort	1	0	1	1	0	10 - 250	10	Personal	Personal monitoring	GA, educ, parity,sex, season, mat ht, prepregnancy wt and ETS	Sufficient	Medium
8a	2007_Bell	pm25	birthweight	358504	1999-2002	2000.5	CT and MA, USA	North Am	Retrospective cohort	1	0	1	0	0	12 (2), mean (SD)	2.2	Monitor	Monitored values (County wide average)	GA, marital status, tobacco use preg, alcohol use preg, education, mat age, race, sex, type of delivery, time when prenatal care began, birth order, year of birth.	Sufficient	Unclear
8b	2008_Bell	pm25	birthweight	358504	1999-2002	2000.5	CT and MA, USA	North Am	Retrospective cohort	0	1	1	1	0	12 (2), mean (SD)	2.2	Monitor	Monitored values (County wide average)	GA, marital status, tobacco use preg, alcohol use preg, education, mat age, race, sex, type of delivery, time when prenatal care began, birth order, year of birth.	Sufficient	Unclear
63	2017_Smith	pm25	birthweight	540365	2006-2010	2008	Greater London, UK	Europe	Retrospective cohort	1	0	1	1	0	14 (mean)	2.2	Model	Modelled estimates	Mat age, cig smoking during preg, sex, parity, previous CS, urban/rural resid, month- year of birth, census dissemination area median family income, census dissemination area minority, census dissemination area adult female % who completed post secondary educ.	Sufficient	Medium
112	2018_Heft-Neal	pm25	birthweight	215975	2001-2015	2008	Sub-Saharan Africa	Africa	Cross section	1	0	1	1	0	7-42.11 (5th - 95th)	1	Satellite	Satellite AOD based models	Temperature, rain, sex, birth order, multiple birth, mother, season, time, location	Insufficient	High
113	2017_Ng	pm25	birthweight	1050330	2002-2009	2005.5	CA, USA	North Am	Retrospective cohort	1	0	1	1	0	6.9 (IQR)	6.9	Model	Chemical transport model	GA, Mat age, race/eth,education, year of birth, apparent temperature exposure, percentage of households below poverty line at the neighborhood level	Insufficient	High
117	2017_Wylie	pm25	birthweight	118	2011-2013	2012	Dar Es Salaam, Tanzania	Africa	Prospective cohort	1	0	1	0	0	13-528	23	Personal	Personal monitoring	Mat age, parity, sex, prenatal vit, household asset index, BMI, urban neighborhood, housing, parent trial, and year	Sufficient	Low
118	2018_Han	pm25	birthweight	14455	2013-2015	2014	Suzhou-China	China	Retrospective cohort	1	0	1	1	0	62(7), Mean(SD)	10	Model	Inverse weighted	GA, mat age, educ, BMI, parity, preg complica, sex, season of birth	Insufficient	High
121	2017_Kingsley	pm25	birthweight	61640	2002-2012	2007	RI, USA	North Am	Retrospective cohort	1	0	1	1	0	10 (2), Mean(SD)	2.5	Model	Modelled estimates	GA, Mat age, smoking, parity, educ, race, insurance, mar stat, last menstrual period, and neighbourhood SES	Sufficient	Medium
122	2018_Lavigne	pm25	birthweight	196171	2006-2012	2009	Ontario, Canada	North Am	Retrospective cohort	1	0	0	1	0	4-17	2.6	Monitor	Monitored values (within 5 kms)	Mat age, mar status, mat smoking, sex, parity,previous cs, mat comorb, year of birth, month, neighborhood family inc, censusDA minority, census DA female educ	Sufficient	High
126	2018_Xiao	pm25	birthweight	132783	2011-2014	2012.5	Shanghai, China	China	Retrospective cohort	1	0	0	1	0	60(9), Mean(SD)	10	Model	Modelled estimates	Mat educ, age, parity, sex, temperature, pressure, season of conception and long term trend	Insufficient	High
127	2018_Xue	pm25	birthweight	18317707	1999-2004	2001.5	Entire USA	North Am	Retrospective cohort	0
130	2019_Fong	pm25	birthweight	775768	2001-2013	2007	MA, USA	North Am	Retrospective cohort	1	0	0	1	0	10 (Mean), 2 (IQR)	2.3	Model	Satellite, LUR and monitored values	GA, mat age, race, mar stat, smoking, educ, parity, chronic diabetes, gestational diabetes, chronic high blood pressure, and high blood pressure during preg, Kessner index of pren care, mode of delivery, year of birth, sex, gov supp prenat care, median HH inc, Census block group black pop %	Insufficient	Medium
132	2019_Li	pm25	birthweight	170008	2015-2017	2016	Ningbo, China	China	Retrospective cohort	1	0	1	0	0	24-61	10.55	Monitor	Monitored values	GA, sex, mat educ, age, birth order, year, season, high risk, and temp	Insufficient	Medium
134	2019_Qiao	pm25	birthweight	1917	2013-2016	2014.5	Shanghai, China	China	Retrospective cohort	0
137	2019_Strickland	pm25	birthweight	273711	2002-2006	2004	Atlanta, GA	North Am	Retrospective cohort	1	0	1	1	0	15.9 (Mean)	1.86	Model	CMAQ model	GA, mat age, ethn, educ, mar stat, alcohol use, tobacco use, county of residence, neighborhood poverty, season of conception	Sufficient	Medium
143	2020_Laine	pm25	birthweight	498			4 European cohorts	Europe	Population based cohorts	0
144	2020_Lamichhane	pm25	birthweight	1739	2007-2017	2012	South Korea	Asia	Prospective cohort	1	0	1	1	0	28 (7), Mean(IQR)	7.32	Model	LUR	GA, sex, prepregnancy weight, height, age, parity, mode of delivery, smoking, hypertension or diabetes, drinking during pregnancy, season at birth, ses	Sufficient	Medium
145	2020_Yuan	pm25	birthweight	3692	2013-2016	2014.5	Shanghai, China	China	Prospective cohort	1	0	1	0	0	49(5), Mean(SD)	10	Model	Satellite and LUR	GA, mat age, BMI, educ, parity, passive smoke exposure, alcohol consumption, temperature and humidity of the conceptional week, types of cooking fuel and usage of ventilator, sex and birth season.	Sufficient	Medium
148	2020_Melody	pm25	birthweight	285594	2012-2015	2013.5	Victoria, Australia	Australia	Retrospective cohort	1	0	0	0	0	7 (1), Median(IQR)	1.3	Model	Satellite and LUR (annual avg)	Mat smok, age, parity, ses, year of conception, temperature	Insufficient	High
151	2020_Sterling	pm25	birthweight	1125	2009-2014	2011.5	CO, USA	North Am	Prospective cohort	1	0	1	1	0	8 (0.8), Median(IQR)	0.82	Model	Inverse distance weighted	GA, mat age, pre-pregnancy BMI, gestational weight gain, education, ethn, smoking during pregnancy, gravidity, sex,, year of birth, season of birth, temp, % below the poverty level	Sufficient	Low
153	2020_Tapia	pm25	birthweight	123034	2012-2016	2014	Lima Peru	South Am	Hospital based cohort	1	0	0	0	0	13-42	9.21	Model	Satellite	Maternal age, parity, preeclampsia, gestational age, prenatal care, and poverty	Insufficient	High
155	2020_Yotshak-Sade	pm25	birthweight	640659	2001-2011	2006	MA, USA	North Am	Retrospective cohort	0
157	2020_Cao	pm25	birthweight	6129	2014-2015	2014.5	Shanghai, China	North Am	Retrospective cohort	0
160	2021_Santri	pm25	birthweight	436	2011	2011	Taipei, Taiwan	Taiwan	Prospective cohort	0	0	0	0	0	15-31	Not reported
161	2021_Shang	pm25	birthweight	321521	2015-2018	2016.5	Shaanxi, China	China	Retrospective cohort	1	0	1	1	0	64(51), Mean(SD)	10	Monitor	Monitored values	Mat age, GA, ethnicity, and pregnancy season.	Insufficient	High
162	2021_Wojtyla	pm25	birthweight	1095	2017	2017	Poland	Europe	Hospital based retrospective cohort	0	0	0	1	0	12-40	Categories	Monitor	Modelled values	Educ, SES, social condits, smok, alcohol consum	Insufficient	High
163	2013_Pedersen	pm25	birthweight	74178	1994-2011	2002.5	12 European Countries	Europe	Population based cohorts	1	0	1	1	0	7(Mean), 9-25(5th-95th)	5	LUR	LUR	GA, sex, parity, mat ht, weight before preg, mat active smoking during second trimester, age, educ, and season of conception	Sufficient	Medium
164	2014_Ebisu	pm25	birthweight	249596	2000-2006	2003	CT, USA	North Am	Retrospective cohort	1	0	0	1	0	12(1), Mean (SD)	1.76	Model	Inverse distance weighted	GA, sex, birth order, the trimester prenatal care began, mat age, race, educ, mar status, mother’s alcohol con during entire pregnancy, mother’s smoking during preg, season, year, three SES vars, temp	Sufficient	High
165	2015_Schembari	pm25	birthweight	9067	2007-2010	2008.5	Bradford, UK	Europe	Prospective cohort	1	0	0	0	0	13 (Mean), 10-17(5th-95th)	5	Model	LUR	GA, sex, mat age, parity, SES, mat educ, ht, wt, smoking during preg, season of conception	Sufficient	Medium
166	2019_Kirwa	pm25	birthweight	332129	1999-2013	2006	Puerto Rico	North Am	Retrospective cohort	1	0	1	0	0	44268	1.4	Monitor	Monitored values	GA, mat age, no. of children, sex, season and year of birth, educ, mat stat, number of prenatal visits, urban/rural residence, population density,hh income per capita, % of non-white non-Hispanic residents, avg unemp rate, % of occupied housing, % residents with a less than high school educ, and age-adj diabetes mellitus.	Insufficient	High
8	2007_Bell	pm25	lbw	358504	1999-2002	2000.5	CT and MA, USA	North Am	Retrospective cohort	1	0	1	0	14376	12 (2), mean (SD)	2.2	Monitor	Monitored values (County wide average)	GA, marital status, tobacco use preg, alcohol use preg, education, mat age, race, sex, type of delivery, time when prenatal care began, birth order, year of birth.	Sufficient	Unclear
11	2008_Brauer	pm25	lbw	70249	1999-2002	2000.5	Vancouver, Canada	North Am	Retrospective cohort	1	0	1	1	874	0-11	1	Model	Modelled estimates	Sex, mat age, smok durin pregnancy, educ, parity, income, first nation status, month and year of birth	Insufficient	High
13	2010_Bell	pm25	lbw	76788	Aug 2000-Feb 2004	2002	3 counties CT, USA	North Am	Retrospective cohort	1	0	1	1	1689	14 (2), mean (SD), 4 (IQR)	3.6	Monitor	Monitored values (County wide average)	GA, mat age, race, and educ, sex, parity, nature of delivery, prenatal care, year of birth, tobacco and alcohol use during pregnancy, temperature.	Sufficient	Unclear
15	2010_Madsen	pm25	lbw	25229	1999-2002	2000.5	Oslo, Norway	Europe	Retrospective cohort	0	0	1	1	303	12 (3), mean (SD), 7 (IQR)	11.1	Model	Dispersion model and monitored values from one monitor in the city center	Term births so partially adjusted for GA, infant sex, mat age, education, eth, mate smoking during pregnancy and parity.	Sufficient	Medium
16	2010_Morello-Frosch	pm25	lbw	3545177	1996-2006	2001	CA, USA	North Am	Retrospective cohort	1	0	1	1	81539	17 (6), mean (SD), 9 (IQR)	10	Monitor	Monitored values (10 kms of a monitor)	GA, sex, season and year of birth, parity, mat race/ethnicity, educ, status, access to prenatal care, birth place, age and neighborhood SES	Insufficient	Unclear to high
22	2012_Salihu	pm25	lbw	103961	2000-2007	2003.5	Florida, USA	North Am	Retrospective cohort	0	0	1	0	6679	11 (median), 11(SD)	11	Monitor	Monitored values	Infant sex, year of birth, educa, mat age, tobacco use, parity, marital status, adequacy of prenatalcare, anemia, gestational diabetes, diabetes mellitus, gestational hypertension, chronic hypertension, preeclampsia, eclampsia, placenta abruption, placenta previa, and renal diseases.	Insufficient	High
24	2013_Laurent	pm25	lbw	61623	1997-2006	2001.5	LA & Org County, CA, USA	North Am	Retrospective cohort	1	0	1	1	1059.92	18 (3), mean (SD)	5.1/6.7/6.5/6.3	Monitor	Monitored values, dispersion model and LUR	GA, sex, mat age, race/eth, poverty, insurance and parity	Insufficient	High
25	2014_Basu	pm25	lbw	646296	2000-2006	2003	8 CA counties, USA	North Am	Retrospective cohort	1	0	1	1	15511.1	19 (5), mean (SD)	7.563	Monitor	Monitored values (resid within 20 kms of a monitor)	GA, sex, mat age, educ, race/eth, GA, month_year of birth, region, temperature; neighborhood SES (ZCTA-homeownership, employment)	Insufficient	Unclear to high
26	2014_Gehring	pm25	lbw	68238	1999-2002	2000.5	Vancouver, Canada	North Am	Retrospective cohort	0	1	1	1	883	0 - 11	1	LUR	LUR	GA, sex, parity, First Nations status, mat age, smoking during pregnancy, education, income, year and month of birth;	Sufficient	Medium
27	2014_Gray	pm25	lbw	457642	2002-2006	2004	NC, USA	North Am	Retrospective cohort	1	0	1	0	30458	14 (2), mean (SD), 2 (IQR)	2	Model	Bayesian fusion model	GA, sex, mat age, educ, race/eth, trimester prenatal care, tobacco use during preg, marital status, year of birth and parity, individual and area SES	Sufficient	Medium
28	2014_Ha	pm25	lbw	423719	2004-2005	2004.5	Florida, USA	North Am	Retrospective cohort	1	0	1	1	9320	5-22	2/2.6/2.6/2.8	Model	Bayesian model	Sex, mat age, educ, ethn, marital status, prenatal care status, alcohol, smoking, census group income, urbanicity, presence or absence of maternal risk factor, LBWstatus, or co-morbidity.	Sufficient	Low
30	2014_Hyder	pm25	lbw	628131	2000-2006	2003	CT and MA, USA	North Am	Retrospective cohort	1	0	1	1	11641	4-20	2.41	Monitor	Monitored values (within 50 kms) and satellite AOD	GA, sex, mat age, marital status, educ, race/ethn, prenatal care, smoking, type of birth, parity, season of conception, medical risk factors, medical risk caused by previous ptb/sga	Sufficient	Medium
38	2014_Vinikoor	pm25	lbw	297043	2003-2005	2004	NC, USA	North Am	Retrospective cohort	0	0	1	1	6398	4-27	3.5	Model	Modelled (bayesian, CMAQ and monitors)	Mat age, marital status, educ, race, mat smoking, parity, prenatal carein first trimesters,rural–urban cat, month of conception.	Insufficient	Medium
49	2016_Hao	pm25	lbw	3271203	2002	2002	Contiguous USA	North Am	Retrospective cohort	1	0	1	1	81797	5-24	5	Model	Modelled estimates (CMAQ)	GA, sex, parity, mat age, race/ethnicity, marital status, educ, prenatal care, birth season, census division, county level poverty and county level random effects	Insufficient	High
51	2016_Kumar	pm25	lbw	228254	2000-2004	2002	Chicago, USA	North Am	Retrospective cohort	0	1	1	1	13238.7	18 (mean)	1	Model	Modelled estimates	Mat age, educ, marital status, neighborhood SES, mat smoking	Insufficient	High
53	2016_Laurent	pm25	lbw	3534708	2001-2008	2004.5	CA, USA	North Am	Case cohort	1	0	1	1	68887	6 (IQR)	6.47	Model	Modelled estimates	Mat age, educ, race/ethnicity, median household income at Census block group level.	Insufficient	Medium
54	2016_Lavigne	pm25	lbw	818400	Jan 2005-Mar 2012	2008.5	Ontario, Canada	North Am	Retrospective cohort	1	0	1	1	39740	9 (2), mean (SD)	2	Satellite	Satellite AOD based models	Mat age, cig smoking during preg, sex, parity, previous CS, urban/rural resid, month- year of birth, census dissemination area median family income, census dissemination area minority, census dissemination area adult female % who completed post secondary educ.	Sufficient	Medium
57	2016_Stieb	pm25	lbw	2781940	1999-2008	2003.5	Canada	North Am	Retrospective cohort	1	0	1	1	43676.5	8 (2), mean (SD), 4 (IQR)	10	LUR	LUR	GA, sex, mat age and marital status, parity, neigboorhood SES, neighboorhood income, neighborhood females educ, urban/rural, airshed of mat residence, place of birth of mother, year of birth, season of birth and minority proportion.	Insufficient	Unclear to high
58	2016_Twum	pm25	lbw	48172	2004	2004	Georgia, USA	North Am	Retrospective cohort	0	0	1	1	1418	Not reported	51.4	Monitor	Monitored values	Infant sex, mat age, race/ethn, educ, marital status, prenatal visits, tobacco use, and alcohol use.	Sufficient	Unclear
63	2017_Smith	pm25	lbw	540365	2006-2010	2008	Greater London, UK	Europe	Retrospective cohort	1	0	1	1	14049.5	14 (mean)	2.2	Model	Modelled estimates	GA (linear and quadritic) Sex, mat age, ethn, birth registration type, birth season, birth year, Carstairs quintile (SES), tobacco expenditure (census output area level), random intercept for middle layer super output areas and noise	Sufficient	Low
64	2018_Balakrishnan	pm25	lbw	1121	2010-2015	2012.5	Tamil Nadu, India	Asia	Prospective cohort	1	0	1	0	180	2-797	10	Personal	Personal monitoring	GA, sex, mat BMI, age, history of LBW, birth order and season of conception	Sufficient	Medium
64	2018_Balakrishnan	pm25	lbw	1121	2010-2015	2012.5	Tamil Nadu, India	Asia	Prospective cohort	0	1	0	1	179.36	2-797	10	Personal	Personal monitoring	GA, sex, mat BMI, age, history of LBW, birth order and season of conception	Sufficient	Medium
75	2012_Ghosh	pm25	lbw	240086	1995-2006	2000.5	LA County, CA, USA	North Am	Retrospective cohort	0	0	1	1	5221	20 (3), mean (SD)	4.6	LUR	Modelled estimates (LUR)	GA (linear and quadritic), mat age, race/ethn, education, parity,	Insufficient	High
78	2014_Dadvand	pm25	lbw	6438	Jan 2001-June 2005	2003	Barcelona, Spain	Europe	Retrospective analysis of a Prospective cohort	1	0	1	1	190	17 (3), median (IQR)	3.1/3.7/3.7/3.6	LUR	Modelled estimates (LUR)	Sex, mat age, ethnicity, educ, marital status, SES, smoking and alcohol consumption during pregnancy, admission BMI, diabetes, infection during pregnancy, parity, and season and year of conception.	Insufficient	High
79	2014_Laurent	pm25	lbw	938629	2001-2008	2004.5	LA County, CA, USA	North Am	Retrospective cohort	1	0	1	1	22420	17 (4), mean (SD)	5.82/5.96/5.98/5.90	Model	Modelled values (Beyesian Kriging)	GA, sex, mat age, race/ethn, educ, parity, trimester primary care began, neighborhood SES (median income by census Block Group)	Insufficient	High
89	2015_Coker	pm25	lbw	1356304	1995-2006	2000.5	LA County, CA, USA	North Am	Retrospective cohort	1	0	1	1	27714	17 (mean), 2 (IQR)	10	LUR	LUR and spatially modelled estimates	GA (linear and square), sex, mat age, race, educ, parity	Insufficient	Unclear to high
102	2008_Parker	pm25	lbw	401273	2001-2003	2002	Contiguous USA	North Am	Retrospective cohort	1	0	1	1	5136.29	14 (5), median (IQR)	10	Monitor	Monitored values (County wide average)	Mat age, race/eth, parity, rural/urban and year of delivery (Not clearly stated, exactly which ones were in the model)	Insufficient	High
107	2012_Ebisu	pm25	lbw	1207800	2000-2007	2003.5	NE & Mid Altlantic 49 counties, USA	North Am	Retrospective cohort	1	0	1	1	34308	13 (2), mean (SD), 3 (IQR)	2.71	Monitor	Monitored values	GA, sex, mat age, educ, race, marital status, tobacco & alcohol consumption during pregnancy, trimester prenatal care began, first in birth order, delivery method, apparent temperature, season and year of birth, and regional indicators for SES	Sufficient	High
108	2012_Kumar	pm25	lbw	228254	2000-2004	2002	Chicago, USA	North Am	Retrospective cohort	1	0	1	1	23103	18 (5), mean (SD)	1	Monitor	Monitored values	Sex, mat age, race/eth, wt gain, educ, parity, marital status, pregnancy interval, prenatal care, mat smok and alco consumption during preg, delivery method, congenital anomalies, county of birth, year and season of birth	Insufficient	High
109	2013_Trasande	pm25	lbw							0	0	0	0
110	2014_Harris	pm25	lbw	1374875	2001-2004	2002.5	7 NE Mid West States, USA	North Am	Retrospective cohort	1	0	1	1	34784.3	5-17	1	Monitor	Monitored values	Sex, mat age, educ, race/eth, marital status, Kessner measure of prenatal care, mother's smoking status and pregnancy complications.	Insufficient	High
111	2014_Fleisher	pm25	lbw	192900	2004-2008	2006	22 countries	Global	Retrospective cohort	1	0	1	0	16466	1-98	10	Satellite	Satellite AOD based models but exposure assessed at the facility of birth and used 50 km buffer	Sex, mat age, educ, parity, prenatal care, country-level GDP per capita, urbanicity, health care expenditure per capita, and Gini coefficient	Insufficient	High
113	2017_Ng	pm25	lbw	1050330	2002-2009	2005.5	CA, USA	North Am	Retrospective cohort	1	0	1	1	24685	6.9 (IQR)	6.9	Model	Chemical transport model	GA, Mat age, race/eth,education, year of birth, apparent temperature exposure, percentage of households below poverty line at the neighborhood level	Insufficient	High
116	2017_Ha	pm25	lbw	195172	2002-2008	2005	12 US Sites	North Am	Retrospective cohort	1	0	1	1	4322	44367	4.7	Model	CMAQ	Sex, mat eth, age, mar stat, parity, pre-preg BMI, smok or alcohol dur preg, gest complic, chronic comorb, insurance, season of concep,, study site, temperature and relative humidity	Sufficient	Medium
118	2018_Chen	pm25	lbw	173720	2003-2013	2008	Brisbane, Australia	Australia	Retrospective cohort	1	0	1	0	10708	4-11	1.32	Monitor	Monitored values	Mat age, sex, no. of births, previous pregnancy, medical conditions, mat smoking.	Insufficient	High
121	2017_Kingsley	pm25	lbw	61640	2002-2012	2007	RI, USA	North Am	Retrospective cohort	1	0	1	1	1145	10 (2), Mean(SD)	2.5	Model	Modelled estimates	GA, Mat age, smoking, parity, educ, race, insurance, mar stat, last menstrual period, and neighbourhood SES	Sufficient	Medium
126	2018_Xiao	pm25	lbw	132783	2011-2014	2012.5	Shanghai, China	China	Retrospective cohort	1	0	0	1	1261.44	60(9), Mean(SD)	10	Model	Modelled estimates	Mat educ, age, parity, sex, temperature, pressure, season of conception and long term trend	Insufficient	High
128	2018_Ye	pm25	lbw	24246	2013-2016	2014.5	Taizhou, China	China	Retrospective cohort	1	0	1	1	823	69 (8), Mean (SD)	9.7	Model	Inverse distance weighted	Mat age, educ, parity, sex, seasons of birth, birth year	Insufficient	Medium
129	2019_Choe	pm25	lbw	842710	2002-2012	2007	Seoul, S Korea	Asia	Retrospective cohort	0	0	1	1	12764	28 (7), Mean (SD)
135	2019_Serrano-Lomelin	pm25	lbw	349762	2005-2007	2006	Alberta, Canada	North Am	Retrospective cohort	0	0	1	1
145	2020_Yuan	pm25	lbw	3692	2013-2016	2014.5	Shanghai, China	China	Prospective cohort	1	0	1	0	106	49(5), Mean(SD)	10	Model	Satellite and LUR	GA, mat age, BMI, educ, parity, passive smoke exposure, alcohol consumption, temperature and humidity of the conceptional week, types of cooking fuel and usage of ventilator, sex and birth season.	Sufficient	Medium
147	2020_Lin	pm25	lbw	18863	2014-2017	2015.5	Beijing, China	China	Hospital based prospective cohort	1	0	0	0	478	48-115	10	Model	Inverse distance weighted	Ga, sex, mat age, current employment, educ, parity, year of conception, temp	Insufficient	High
148	2020_Melody	pm25	lbw	285594	2012-2015	2013.5	Victoria, Australia	Australia	Retrospective cohort	1	0	0	1	4730	7 (1), Median(IQR)	1.3	Model	Satellite and LUR (annual avg)	Mat smok, age, parity, ses, year of conception, temperature	Insufficient	High
149	2020_Ottone	pm25	lbw	23708	2012-2014	2013	North Italy	Europe	Retrospective cohort	1	0	1	1	242	5-24	1	Model	LUR	Mat educ, maternal citizenship, parity, age, smoking habits, infant sex	Insufficient	Medium
152	2018_Wu	pm25	lbw	1845	2014-2016	2015	Jinan, China	China	Nested case-control	1	0	0	1	369	57-119	10	Model	Inverse distance weighted	Sex, mat educ, height, parity, number of prenatal visits, diabetes (pre-pregnancy and gestational combined), chronic hypertension, preeclampsia, oligohydramnios, anemia, year and season of conception	Insufficient	Low
153	2020_Tapia	pm25	lbw	123034	2012-2016	2014	Lima Peru	South Am	Hospital based cohort	1	0	0	1	2074	13-42	9.21	Model	Satellite	Maternal age, parity, preeclampsia, gestational age, prenatal care, and poverty	Insufficient	High
156	2020_Zhao	pm25	lbw	69945	2013-2016	2014.5	Hohhot, China	China	Retrospective cohort	0
158	2021_Chen	pm25	lbw	10960	2014-2016	2015	Tianjin, China	China	Prospective cohort	1	0	0	0	50	51-91	5	Model	Modelled estimates	Mat age, ethn, educ level, occup,bmi before pregnancy, residence, times of gravidity and parity,maternal smoking, husband smoking, alcohol consumption, sex, season, temperature and dew point.	Sufficient	Medium
159	2021_Lee	pm25	lbw	16184	2010-2012	2011	Taipei	Taiwan	Retrospective cohort	0
161	2021_Shang	pm25	lbw	321521	2015-2018	2016.5	Shaanxi, China	China	Retrospective cohort	1	0	1	1	4369	64(51), Mean(SD)	10	Monitor	Monitored values	Mat age, GA, ethnicity, and pregnancy season.	Insufficient	High
162	2021_Wojtyla	pm25	lbw	1095	2017	2017	Poland	Europe	Hospital based retrospective cohort	0	0	0	1	18	12-40	13.9	Monitor	Modelled values	Educ, SES, social condits, smok, alcohol consum	Insufficient	High
163	2013_Pedersen	pm25	lbw	74178	1994-2011	2002.5	12 European Countries	Europe	Population based cohorts	1	0	1	1	675	7(Mean), 9-25(5th-95th)	5	LUR	LUR	GA, sex, parity, mat ht, weight before preg, mat active smoking during second trimester, age, educ, and season of conception	Sufficient	Medium
164	2014_Ebisu	pm25	lbw	249596	2000-2006	2003	CT, USA	North Am	Retrospective cohort	1	0	0	1	483	12(1), Mean (SD)	1.76	Model	Inverse distance weighted	GA, sex, birth order, the trimester prenatal care began, mat age, race, educ, mar status, mother’s alcohol con during entire pregnancy, mother’s smoking during preg, season, year, three SES vars, temp	Sufficient	High
166	2019_Kirwa	pm25	lbw	332129	1999-2013	2006	Puerto Rico	North Am	Retrospective cohort	1	0	1	0	14739	2.9-13	1.4	Monitor	Monitored values	GA, mat age, no. of children, sex, season and year of birth, educ, mat stat, number of prenatal visits, urban/rural residence, population density,hh income per capita, % of non-white non-Hispanic residents, avg unemp rate, % of occupied housing, % residents with a less than high school educ, and age-adj diabetes mellitus.	Insufficient	High
11	2008_Brauer	pm25	ptb	70249	1999-2002	2000.5	Vancouver, Canada	North Am	Retrospective cohort	1	0	1	0	3748	0-11	1	Model	Modelled estimates	Sex, mat age, smok durin pregnancy, educ, parity, income, first nation status, month and year of birth	Sufficient	Medium
18	2011_Gehring	pm25	ptb	3853	Recrtmnt '96-97, exp '99-00	1996.5	The Netherlands	Europe	Prospective cohort	1	0	1	0	165	14 - 33	4.6overal/7.8 trim1	LUR	LUR	GA, sex, mat age, pre-preg BMI, smok during preg, older siblings, educ, nationality and study region	Sufficient	Medium
20	2011_Wilhelm	pm25	ptb	111203	Jun 2004-Mar 2006	2005	LA County, CA, USA	North Am	Case control	1	0	1	0	10265	18 (2), mean (SD)	2.6	Monitor	Monitored values and LUR	Mat age, race/eth, educ, parity	Insufficient	High
22	2012_Salihu	pm25	ptb	103961	2000-2007	2003.5	Florida, USA	North Am	Retrospective cohort	0	0	1	0	9459	11 (median), 11(SD)	11	Monitor	Monitored values	Infant sex, year of birth, educa, mat age, tobacco use, parity, marital status, adequacy of prenatalcare, anemia, gestational diabetes, diabetes mellitus, gestational hypertension, chronic hypertension, preeclampsia, eclampsia, placenta abruption, placenta previa, and renal diseases.	Sufficient	Unclear
27	2014_Gray	pm25	ptb	457642	2002-2006	2004	NC, USA	North Am	Retrospective cohort	1	0	1	0	40746	14 (2), mean (SD), 2 (IQR)	2	Model	Bayesian fusion model	GA, sex, mat age, educ, race/eth, trimester prenatal care, tobacco use during preg, marital status, year of birth and parity, individual and area SES	Sufficient	Medium
28	2014_Ha	pm25	ptb	423719	2004-2005	2004.5	Florida, USA	North Am	Retrospective cohort	1	0	1	0	39082	5-22	2/2.6/2/6/2.8	Model	Bayesian model	Sex, mat age, educ, ethn, marital status, prenatal care status, alcohol, smoking, census group income, urbanicity, presence or absence of maternal risk factor, LBWstatus, or co-morbidity.	Sufficient	Low
29	2014_Hannam	pm25	ptb	38610	2004-2008	2006	North West England	Europe	Retrospective cohort	0	0	0	0	2513.51	31-52	4th vs. 1st	Monitor	Monitored values, spatio-temporal model	Mat age, ethn, parity, birth season, SES, BMI and smoking	Insufficient	High
30	2014_Hyder	pm25	ptb	647942	2000-2006	2003	CT and MA, USA	North Am	Retrospective cohort	1	0	1	0	41868	4-20	2.41	Monitor	Monitored values (within 50 kms) and satellite AOD	GA, sex, mat age, marital status, educ, race/ethn, prenatal care, smoking, type of birth, parity, season of conception, medical risk factors, medical risk caused by previous ptb/sga	Sufficient	Medium
32	2014a_Pereira	pm25	ptb	31567	1997-2007	2002	Perth, Australia	Australia	Retrospective cohort	1	0	1	0	2304.39	9 (2), median (IQR)	1	Monitor	Monitored values (resid within 40 kms of a monitor)	Mat age, parity, smoking tobacco during pregnancy, relative socio-economic disadvantage and unmeasured temporal patterns in the event	Sufficient	High
33	2014b_Pereira	pm25	ptb	61688	2000-2006	2003	CT, USA	North Am	Retrospective cohort	1	0	1	0	2557	12 (2), median (IQR)	2.33/3.49/3.41/3.96	Monitor	Monitored values (resid within 40 kms of a monitor)	Mat age, parity, smoking tobacco during pregnancy	Insufficient	High
34	2014_Padula	pm25	ptb							0	0	0	0
45	2016_DeFranco	pm25	ptb	224921	2007-2010	2008.5	Ohio, USA	North Am	Retrospective cohort	0	0	1	0	19027	13 (2), mean (SD), 2 (IQR)	3.7	Monitor	Monitored values with 10 kms buffer	Infant sex, mat age, race, educ, prenatal care initiation time, mat smok, parity, year of birth, season of birth, insurance type	Sufficient	Unclear
48	2016_Hao	pm25	ptb	511658	Jan 2002-Feb 2006	2004	GA, USA	North Am	Retrospective cohort	1	0	1	0	47321	11 (8), median (IQR)	2.01	Monitor	Modelled estimates (CMAQ)	Mat educ, race/ethn, smoking during pregnancy, long term trend	Sufficient	Medium
50	2016_Johnson	pm25	ptb	258294	2008-2010	2009	New York City	North Am	Retrospective cohort	0	0	1	0	19114	12 (3), median (IQR)	10	LUR	LUR	Sex, mat ethn/birthplace, age, educ, parity, Medicaid status, prepregnancy BMI, conception year, SDI, hospital rates of medically indicated births and random intercept by hospital ID.	Insufficient	Unclear to high
52	2016_Laurent	pm25	ptb	1230469	2008	2008	CA, USA	North Am	Nested case-control	1	0	1	0	422431	6 (IQR)	6.45	Model	Modelled estimates	Mat age, educ, race/ethn, median household income at census block–group level using polynomial functions	Insufficient	Low
54	2016_Lavigne	pm25	ptb	818400	Jan 2005-Mar 2012	2008.5	Ontario, Canada	North Am	Retrospective cohort	1	0	1	0	51144	9 (2), mean (SD)	2	Satellite	Satellite AOD based models	Mat age, cig smoking during preg, sex, parity, previous CS, urban/rural resid, month- year of birth, census dissemination area median family income, census dissemination area minority, census dissemination area adult female % who completed post secondary educ.	Sufficient	Medium
56	2016_Qian	pm25	ptb	95911	Jun 2011-Jun 2013	2012	Wuhan, China	Asia	Prospective cohort	1	0	1	0	4308	47-120	5	Monitor	Monitored values	Mat age, educ, mat occupation, gravidity, parity, sex, season of conception, and temperature at conception.	Insufficient	Medium
57	2016_Stieb	pm25	ptb	2966705	1999-2008	2003.5	Canada	North Am	Retrospective cohort	1	0	1	0	184826	8 (2), mean (SD), 4 (IQR)	10	LUR	LUR	GA, sex, mat age and marital status, parity, neigboorhood SES, neighboorhood income, neighborhood females educ, urban/rural, airshed of mat residence, place of birth of mother, year of birth, season of birth and minority proportion.	Insufficient	Unclear to high
59	2017_Benmarhnia	pm25	ptb	1066783	2005-2010	2007.5	CA, USA	North Am	Retrospective cohort	1	0	1	0	86012	10, mean, 4 (IQR)	1	Monitor	Monitored values	Mat age, race/ethn, educ, Medicaid enrollee, neighborhood level - unemployment, poverty, minority, educ attainment	Insufficient	High
65	2009_Darrow	pm25	ptb							0	0	0	0
67	2009_Wu	pm25	ptb	81186	1997-2006	2001.5	LA & Org County, CA, USA	North Am	Retrospective cohort	0	1	0	0	6712	2 (1), mean (SD)	1.35	Model	CALINE model	Mat age, race/ethn, parity, prenatal care insurance type, poverty, and season of conception, pyelonephritis	Insufficient	High
69	2011_Rudra	pm25	ptb	3509	1996-2006	2001	WA State, USA	North Am	Retrospective analysis of a Prospective cohort	0	0	1	0	369	10 (4), mean (SD)	0.5	Model	Modelled values	Mat age, race/ethn, parity, prepregnancy BMI, smoking history, and season of conception and year of conception	Insufficient	High
70	2011_Wu	pm25	ptb	42477	1997-2006	2001.5	LA & Org County, CA, USA	North Am	Retrospective cohort	1	0	1	0	2784	17 (4), mean (SD)	5.1	Model	Modelled values	Mat age, race/ethn, parity, pyelonephritis, prenatal care insurance type, poverty, season of conception.	Insufficient	High
70	2011_Wu	pm25	ptb	42477	1997-2006	2001.5	LA & Org County, CA, USA	North Am	Retrospective cohort	1	0	1	0	2784	17 (4), mean (SD)	5.1	Model	Modelled values	Mat age, race/ethn, parity, pyelonephritis, prenatal care insurance type, poverty, season of conception.	Insufficient	High
72	2012_Chang	pm25	ptb	453562	2001-2005	2003	NC, USA	North Am	Retrospective cohort	1	0	1	0	39006.3	15 (3), median (IQR)	1.73	Model	Modelled estimates	Sex, mat age, educ, ethn, tob use during preg, marital status, birth order, season and year of conception,	Sufficient	Unclear
73	2012_Kloog	pm25	ptb	572272	2000-2008	2004	MA, USA	North Am	Retrospective cohort	1	0	1	0	not reported	10 (5), mean (SD), 6 (IQR)	10	Satellite	Satellite AOD based models	GA, mat age, tob use in previous and current pregnancy, median income, APNCU, traffic density, percent of open spaces, chronic conditions of mother during pregnancy, previous preterm births and lbw	Sufficient	Medium
77	2013_Lee	pm25	ptb	34705	1997-2002	1999.5	PA, USA	North Am	Hospital based retrospective cohort	0	0	1	0	1940	9-29	4	Model	Modelled estimates (Spatio-temporal)	Mat age, race, parity, tob smoke during pregnancy, season of birth, year of conception,	Insufficient	High
80	2014_Pereira	pm25	ptb		2000-2006	2003	CT, USA	North Am	Retrospective cohort	0	1	0	0
92	2005_Wilhelm	pm25	ptb	2992	1994-2000	1997	LA County, CA, USA	North Am	Retrospective cohort	0	0	1	0	291	12-39	10	Monitor	Monitored values	Sex, mat age, race/ethn, educ, interval since previous live birth, previous LBW or PTB, level of prenatal care, birth season, and parity		High
95	2006_Hyunh	pm25	ptb	42692	1999-2000	1999.5	CA, USA	North Am	Case control	1	0	1	0	10673	18 (5), mean (SD)	10	Monitor	Monitored values (5 miles of a monitor)	Mat age, race/ethnicity, educ, marital status and parity.	Insufficient	Unclear to high
98	2007_Jalaluddin	pm25	ptb	123840	1998-2000	1999	Sydney, Australia	Australia	Retrospective cohort	0	0	1	0	6011	15 (8), mean (SD)	1	Monitor	Monitored values (5 kms of a monitor)	Mat age, smoking during pregnancy, indigenous status, SES, GA at first antenatal visit, season of conception and parity	Insufficient	High
99	2007_Ritz	pm25	ptb	58316	2003	2003	LA, USA	North Am	Nested case-control	0	0	0	0
109	2013_Trasande	pm25	ptb							0	0	0	0
111	2014_Fleisher	pm25	ptb	192900	2004-2008	2006	22 countries	Global	Retrospective cohort	1	0	1	0	13378	1-98	10	Satellite	Satellite AOD based models but exposure assessed at the facility of birth and used 50 km buffer	Sex, mat age, educ, parity, prenatal care, country-level GDP per capita, urbanicity, health care expenditure per capita, and Gini coefficient	Insufficient	High
114	2017_Basu	pm25	ptb	231637	2000-2006	2003	CA, USA	North Am	Retrospective cohort	1	0	1	0	23265	18.8 (4.8), Mean (SD)	6.96	Monitor	Monitored values	Br yr, app temp, ZCTA–level income under poverty level, matrace/eth, age, educ, sex season of last menstrual period (LMP), geographic region, and LMP15	Insufficient	High
115	2017_Giorgis-Allemand	pm25	ptb	71493	1994-2010	2002	11 EU Countries (ESCAPE)	Europe	Retrospective cohort	1	0	1	0	3533	13912	5	LUR	LUR	Sex, mat educ, parity, season con, mat smok, mat weight, height, age, study center	Sufficient	Medium
118	2018_Chen	pm25	ptb	173720	2003-2013	2008	Brisbane, Australia	Australia	Retrospective cohort	1	0	1	0	13994	4-11	1.32	Monitor	Monitored values	Mat age, sex, no. of births, previous pregnancy, medical conditions, mat smoking.	Insufficient	High
120	2018_Huang	pm25	ptb	1448600	2009-2012	2010.5	CA, USA	North Am	Retrospective cohort	1	0	1	0	99518.8	0-20	3.35	Monitor	Monitored values	Mat ethn, age, educ and delivery costs	Insufficient	High
121	2017_Kingsley	pm25	ptb	61640	2002-2012	2007	RI, USA	North Am	Retrospective cohort	1	0	1	0	2613	10 (2), Mean(SD)	2.5	Model	Modelled estimates	GA, Mat age, smoking, parity, educ, race, insurance, mar stat, last menstrual period, and neighbourhood SES	Sufficient	Medium
123	2018_Li	pm25	ptb	1280524	2013-2014	2014	China	China	Retrospective cohort	1	0	0	0	100433	22-91 (5th-95th)	10	Satellite	Satellite	Mat age, registration areas, educ, occup, pre-pregnancy BMI, organic solvent/heavy metals/pesticide exp, smok, alcohol, mate smoking, mode of delivery, sex, season, temperature and province	Sufficient	Medium
124	2018_Padula	pm25	ptb	53843	2009-2012	2010.5	Fresno, CA	North Am	Retrospective cohort	0	1	0	0
125	2018_Wang	pm25	ptb	469975	2015-2017	2016	Guangzhou, China	China	Retrospective cohort	1	0	0	0	25879	1-214 (min-max)	27	Monitor	Monitored values	Mat age, parity, year of birth, season of conception, medical conditions, sex, deliv mode, temperature, districts	Insufficient	High
126	2018_Xiao	pm25	ptb	132783	2011-2014	2012.5	Shanghai, China	China	Retrospective cohort	1	0	0	0	5444.1	60(9), Mean(SD)	10	Model	Modelled estimates	Mat educ, age, parity, sex, temperature, pressure, season of conception and long term trend	Insufficient	High
128	2018_Ye	pm25	ptb	24246	2013-2016	2014.5	Taizhou, China	China	Retrospective cohort	1	0	1	0	1501	69 (8), Mean (SD)	9.7	Model	Inverse distance weighted	Mat age, educ, parity, sex, seasons of birth, birth year	Insufficient	Medium
131	2019_Laing	pm25	ptb	628439	2015-2017	2016	Peral River Delata, China	China	Retrospective cohort	0
133	2019_Mendola	pm25	ptb	50005	2002-2010	2006	UT, USA	North Am	Retrospective cohort	0
135	2019_Serrano-Lomelin	pm25	ptb	349762	2005-2007	2006	Alberta, Canada	North Am	Retrospective cohort	0	0	1	0
136	2019_Sheridan	pm25	ptb	2293218	2005-2010	2007.5	CA, USA	North Am	Retrospective cohort	1	0	1	0	187275	14(3), Mean(SD)	10	Model	Inverse distance weighted	Mat age, parity, ethn, educ, insurance status, sex, season and year of conception	Insufficient	High
138	2019_Sun	pm25	ptb	6275	2013-2017	2015	Zhejiang, China	China	Prospective cohort	1	0	1	0	372	45(27), Mean(SD)	10	Monitor	Monitored values	BMI, gravidity, parity, the occurrence of gestational hypertension, mat age, occupation, and sex	Insufficient	High
139	2020_Wing	pm25	ptb	174186	2008-2016	2012	LA, USA	North Am	Retrospective cohort	0
140	2020_Cai	pm25	ptb	74109	2015-2016	2015.5	89 Hospitals in 25 Perfectures, China	China	Hospital based cohort	1	0	1	0	6683	16-118	29.12	Satellite and LUR	Satellite AOD based models	Mat prepregnancy BMI, educ, age, gest hypertension, gestdiabetes mellitus, conception mode, parity, sex, birth season, and province	Insufficient	High
141	2018_Guo	pm25	ptb	426246	2014	2014	129 Cities, China	China	Survey data	1	0	1	0	35261	65(25), Mean(SD)	10	Monitor	Monitored values	Mat age, educ, occup, second-hand smoking, alcohol use, pre-pregnancy BMI, baby's sex, number of previous pregnancies, coastal areas and season of conception	Sufficient	High
142	2020_Cassidy-Bushrow	pm25	ptb	7961	2008-2010	2009	Detriot, MI	North Am	Hospital based cohort	1	0	1	0	891	7-11	5	Model	Modelled estimates (Kriging)	Mat age, parity, mar stat, race, clinical site, pregnancy-induced hypertension, gestational diabetes mellitus and poverty quartile	Insufficient	High
145	2020_Yuan	pm25	ptb	3692	2013-2016	2014.5	Shanghai, China	China	Prospective cohort	1	0	1	0	168	49(5), Mean(SD)	10	Model	Satellite and LUR	GA, mat age, BMI, educ, parity, passive smoke exposure, alcohol consumption, temperature and humidity of the conceptional week, types of cooking fuel and usage of ventilator, sex and birth season.	Sufficient	Medium
146	2020_Li	pm25	ptb	1229556	2014	2014	30 provinces of China	China	Retrospective cohort	1	0	1	0	98.998	63 (27), Median(IQR)	10	Model	Satellite based models	Mat age, registered residence, educ, occup, prepregnancyBMI, chemical exp, active and passive cig smoking,alcohol consumption, and temperature	Sufficient	Medium
148	2020_Melody	pm25	ptb	285594	2012-2015	2013.5	Victoria, Australia	Australia	Retrospective cohort	1	0	0	0	18457	7 (1), Median(IQR)	1.3	Model	Satellite and LUR (annual avg)	Mat smok, age, parity, ses, year of conception, temperature	Insufficient	High
149	2020_Ottone	pm25	ptb	23708	2012-2014	2013	North Italy	Europe	Retrospective cohort	1	0	1	0	1311	5-24	1	Model	LUR	Mat educ, maternal citizenship, parity, age, smoking habits, infant sex	Insufficient	Medium
150	2020_Smith	pm25	ptb	581774	2006-2010	2008	Greater London, UK	Europe	Retrospective cohort	0
153	2020_Tapia	pm25	ptb	123034	2012-2016	2014	Lima Peru	South Am	Hospital based cohort	1	0	0	0	8897	13-42	9.21	Model	Satellite	Maternal age, parity, preeclampsia, gestational age, prenatal care, and poverty	Insufficient	High
154	2020_Wang	pm25	ptb	215059	2015-2017	2016	Guangzhou, China	China	Retrospective cohort	0
158	2021_Chen	pm25	ptb	10960	2014-2016	2015	Tianjin, China	China	Prospective cohort	1	0	0	0	241	51-91	5	Model	Modelled estimates	Mat age, ethn, educ level, occup,bmi before pregnancy, residence, times of gravidity and parity,maternal smoking, husband smoking, alcohol consumption, sex, season, temperature and dew point.	Sufficient	Medium
159	2021_Lee	pm25	ptb	16184	2010-2012	2011	Taipei	Taiwan	Retrospective cohort	0

## Sheet: Quality criteria
		1	2	3	4	5	6	7	8	9	10	11	12	13	14	15	16	17	18	19	0
Study ID	Author Year	Do the inclusion/exclusion criteria vary across the comparison groups of the study?	Does the strategy for recruiting participants into the study differ across groups?	Is the selection of the comparison group inappropriate, after taking into account feasibility and ethical considerations?	Does the study fail to account for important variations in the execution of the study from the proposed protocol?	Was the outcome assessor not blinded to the intervention or exposure status of participants?	Were valid and reliable measures, implemented consistently across all study participants used to assess inclusion/exclusion criteria, intervention/exposure outcomes, participant health benefits and harms, and confounding?	Was the length of follow-up different across study groups?	In cases of high loss to follow-up (or differential loss to follow-up), was the impact assessed (e.g., through sensitivity analysis or other adjustment method)? Loss to follow-up or due to missingness, L<10%, M=10-20, H>20	% loss of sample size due to missingness, deliberate exclusions or follow-up	Are any important primary outcomes missing from the results?	Are any important harms or adverse events that may be a consequence of the intervention/exposure missing from the results?	Are results believable taking study limitations into consideration?	Residential mobility accounted?	Any attempt to balance the allocation between the groups or match groups (e.g., through stratification, matching, propensity scores).	Adjustment variables	Were important confounding variables not taken into account in the design and/or analysis (e.g., through matching, stratification, interaction terms, multivariate analysis, or other statistical adjustment such as instrumental variables)? (GA, Tob Smk, SES, Wt gain)	Confounding from Co-pollutant (see comments) Present if the next col>10%, otherwise Absent.	% change in point estimates due to co-pollutant confouding (negative: single poll result is conservative, positive: single poll result is higher, which is attenuated in multi-poll models, risky)	Exposure assessment	Final assessment - low/medium/high/unclear. High = any two or more, Low = none, medium = any one (three criteria - var adj, co-poll confou & expo assess assessment method)
1	1999_Dejmek	No	No	No	No	Yes (Virtual blinding)	Yes	No	High	21.59	NA	NA	Yes	No	No	Mat ht, preprenancy wt, educ, marital status, tob smok dur preg, year and season	Sufficient	Not reported	Not reported	Monitored values	High
1	1999_Dejmek	No	No	No	No	Yes (Virtual blinding)	Yes	No	High	21.59	NA	NA	Yes	No	No	Mat ht, preprenancy wt, educ, marital status, tob smok dur preg, year and season	Sufficient	Not reported	Not reported	Monitored values	High
2	2002_Chen	No	No	No	No	Yes (Virtual blinding)	Yes	No	Low	6.73736	NA	NA	Yes	No	No	GA, sex, maternal residential, educ, med risk factors, active tobacco smoke, drug use, alcohol use, the trimester begins prenatal visits, total prenatal visits, mat age, race, ethnicity, and wt gain	Sufficient	Present	-33.0579	Monitored values	Unclear
2	2002_Chen	No	No	No	No	Yes (Virtual blinding)	Yes	No	Low	6.73736	NA	NA	Yes	No	No	GA, sex, maternal residential, educ, med risk factors, active tobacco smoke, drug use, alcohol use, the trimester begins prenatal visits, total prenatal visits, mat age, race, ethnicity, and wt gain	Sufficient	Present	-33.0579	Monitored values	Unclear
3	2004_Gouveia	No	No	No	No	Yes (Virtual blinding)	Yes	No	Medium	16.5197	NA	NA	Yes	No	No	GA, sex, mat age, educ, antenatal visits, Parity, delv mode	Insufficient	Present	31.3869	Monitored values	High
3	2004_Gouveia	No	No	No	No	Yes (Virtual blinding)	Yes	No	Medium	16.5197	NA	NA	Yes	No	No	GA, sex, mat age, educ, antenatal visits, Parity, delv mode	Insufficient	Present	31.3869	Monitored values	High
4	2004_Jedrychowski	No	No	No	No	Yes (Virtual blinding)	Yes	No	Not reported	Not reported	NA	NA	Yes	No	No	GA, sex, educ, gravida, mat height, season, ETS, prepregnancy wt	Sufficient	Not reported	Not reported	Personal monitoring	Low
5	2005_Mannes	No	No	No	No	Yes (Virtual blinding)	Yes	No	Not reported	Not reported	NA	NA	Yes	No	No	GA, mat age, mat smok, indigenous status, SES, season of birth and parity	Insufficient	Present	-21.755	Monitored values (<5 Kms)	Unclear
5	2005_Mannes	No	No	No	No	Yes (Virtual blinding)	Yes	No	Not reported	Not reported	NA	NA	Yes	No	No	GA, mat age, mat smok, indigenous status, SES, season of birth and parity	Insufficient	Present	-21.755	Monitored values (<5 Kms)	Unclear
5	2005_Mannes	No	No	No	No	Yes (Virtual blinding)	Yes	No	Not reported	Not reported	NA	NA	Yes	No	No	GA, mat age, mat smok, indigenous status, SES, season of birth and parity	Insufficient	Present	-21.755	Monitored values (<5 Kms)	Unclear
5	2005_Mannes	No	No	No	No	Yes (Virtual blinding)	Yes	No	Not reported	Not reported	NA	NA	Yes	No	No	GA, mat age, mat smok, indigenous status, SES, season of birth and parity	Insufficient	Present	-21.755	Monitored values (<5 Kms)	Unclear
6	2005_Medeiros	No	No	No	No	Yes (Virtual blinding)	Yes	No	High	47.6567	NA	NA	Yes	No	No	ANC, educ, mat age, sex, type of delivery, no. living and deceased children, year of birth	Insufficient	Not reported	Not reported	Monitored values	High
6	2005_Medeiros	No	No	No	No	Yes (Virtual blinding)	Yes	No	High	47.6567	NA	NA	Yes	No	No	ANC, educ, mat age, sex, type of delivery, no. living and deceased children, year of birth	Insufficient	Not reported	Not reported	Monitored values	High
7	2005_Parker	No	No	No	No	Yes (Virtual blinding)	Yes	No	High	21	NA	NA	Yes	No	No	Mat race, educ, marital status, mat age, parity and season of delivery	Insufficient	Present	-32.0113	Monitored values (<5 miles)	High
7	2005_Parker	No	No	No	No	Yes (Virtual blinding)	Yes	No	High	21	NA	NA	Yes	No	No	Mat race, educ, marital status, mat age, parity and season of delivery	Insufficient	Absent	-3	Monitored values (<5 miles)	Low
8	2007_Bell	No	No	No	No	Yes (Virtual blinding)	Yes	No	High	27.613	NA	NA	Yes	No	No	GA, marital status, tobacco use preg, alcohol use preg, education, mat age, race, sex, type of delivery, time when prenatal care began, birth order, year of birth.	Sufficient	Absent	10.2041	Monitored values (County wide average)	Unclear
8	2007_Bell	No	No	No	No	Yes (Virtual blinding)	Yes	No	High	27.613	NA	NA	Yes	No	No	GA, marital status, tobacco use preg, alcohol use preg, education, mat age, race, sex, type of delivery, time when prenatal care began, birth order, year of birth.	Sufficient	Absent	10.2041	Monitored values (County wide average)	Unclear
8	2008_Bell	No	No	No	No	Yes (Virtual blinding)	Yes	No	High	27.613	NA	NA	Yes	No	No	GA, marital status, tobacco use preg, alcohol use preg, education, mat age, race, sex, type of delivery, time when prenatal care began, birth order, year of birth.	Sufficient	Absent	10.2041	Monitored values (County wide average)	Unclear
8	2007_Bell	No	No	No	No	Yes (Virtual blinding)	Yes	No	High	27.613	NA	NA	Yes	No	No	GA, marital status, tobacco use preg, alcohol use preg, education, mat age, race, sex, type of delivery, time when prenatal care began, birth order, year of birth.	Sufficient	Absent	10.2041	Monitored values (County wide average)	Unclear
8	2007_Bell	No	No	No	No	Yes (Virtual blinding)	Yes	No	High	27.613	NA	NA	Yes	No	No	GA, marital status, tobacco use preg, alcohol use preg, education, mat age, race, sex, type of delivery, time when prenatal care began, birth order, year of birth.	Sufficient	Absent	10.2041	Monitored values (County wide average)	Unclear
9	2007_Hansen	No	No	No	No	Yes (Virtual blinding)	Yes	No	Medium	14.9807	NA	NA	Yes	No	No	GA, sex, mat age, parity, indigenous status, no. antenatal visits, marital status, prev abor or miscarriages, type of del, SES	Insufficient	Not reported	Not reported	Monitored values	Unclear
9	2007_Hansen	No	No	No	No	Yes (Virtual blinding)	Yes	No	Medium	14.9807	NA	NA	Yes	No	No	GA, sex, mat age, parity, indigenous status, no. antenatal visits, marital status, prev abor or miscarriages, type of del, SES	Insufficient	Not reported	Not reported	Monitored values	Unclear
10a	2007_Kim	No	No	No	No	Yes (Virtual blinding)	Yes	No	High	70.1734	NA	NA	Yes	No	No	Sex, infant order, mat age, educ, patereduc, season of birth, alcohol drinking, mat BMI, mat weight just before delivery	Insufficient	Not reported	Not reported	Monitored values	Unclear
10a	2007_Kim	No	No	No	No	Yes (Virtual blinding)	Yes	No	High	70.1734	NA	NA	Yes	No	No	Sex, infant order, mat age, educ, patereduc, season of birth, alcohol drinking, mat BMI, mat weight just before delivery	Insufficient	Not reported	Not reported	Monitored values	Unclear
10a	2007_Kim	No	No	No	No	Yes (Virtual blinding)	Yes	No	High	70.1734	NA	NA	Yes	No	No	Sex, infant order, mat age, educ, patereduc, season of birth, alcohol drinking, mat BMI, mat weight just before delivery	Insufficient	Not reported	Not reported	Monitored values	Unclear
10a	2007_Kim	No	No	No	No	Yes (Virtual blinding)	Yes	No	High	70.1734	NA	NA	Yes	No	No	Sex, infant order, mat age, educ, patereduc, season of birth, alcohol drinking, mat BMI, mat weight just before delivery	Insufficient	Not reported	Not reported	Monitored values	Unclear
10b	2007_Liu	No	No	No	No	Yes (Virtual blinding)	Yes	No	Not reported	Not reported	NA	NA	Yes	No	No	Sex, mat age, parity, season of birth, and residence of city	Insufficient	Absent	6	Monitored values	Low
11	2008_Brauer	No	No	No	No	Yes (Virtual blinding)	Yes	No	Low	0	NA	NA	Yes	No	No	Sex, mat age, smok durin pregnancy, educ, parity, income, first nation status, month and year of birth	Insufficient	Not reported	Not reported	Modelled estimates	High
11	2008_Brauer	No	No	No	No	Yes (Virtual blinding)	Yes	No	Low	0	NA	NA	Yes	No	No	Sex, mat age, smok durin pregnancy, educ, parity, income, first nation status, month and year of birth	Insufficient	Not reported	Not reported	Modelled estimates	High
11	2008_Brauer	No	No	No	No	Yes (Virtual blinding)	Yes	No	Low	0	NA	NA	Yes	No	No	Sex, mat age, smok durin pregnancy, educ, parity, income, first nation status, month and year of birth	Sufficient	Not reported	Not reported	Modelled estimates	Medium
11	2008_Brauer	No	No	No	No	Yes (Virtual blinding)	Yes	No	Low	0	NA	NA	Yes	No	No	Sex, mat age, smok durin pregnancy, educ, parity, income, first nation status, month and year of birth	Sufficient	Not reported	Not reported	Modelled estimates	Medium
11	2008_Brauer	No	No	No	No	Yes (Virtual blinding)	Yes	No	Low	0	NA	NA	Yes	No	No	Sex, mat age, smok durin pregnancy, educ, parity, income, first nation status, month and year of birth	Sufficient	Not reported	Not reported	Modelled estimates	Medium
12a	2009_Jedry	No	No	No	No	Yes (Virtual blinding)	Yes	No	Low	4.75248	NA	NA	Yes	1 measure of exposure	No	GA, educ, parity,sex, season, mat ht, prepregnancy wt and ETS	Sufficient	Not reported	Not reported	Personal monitoring	Medium
12b	2009_Rich	No	No	No	No	Yes (Virtual blinding)	Yes	No	High	50.2363	NA	NA	Yes	No	No	Mat age, educ, race/ethn, smok and alchol use, marital status, trimester prenatal care began, maternal alcohol use, % popul (>25 y) in maternal residence census tract with <12 y educ, %popu (>25 years) in maternal residence census tract with at least 4 y of college, and % population in maternal residence census tract below fed poverty line.	Sufficient	Absent	0.1	Monitored values (10 kms of a monitor)	Low
13	2010_Bell	No	No	No	No	Yes (Virtual blinding)	Yes	No	High	66.9512	NA	NA	Yes	No	No	GA, mat age, race, and educ, sex, parity, nature of delivery, prenatal care, year of birth, tobacco and alcohol use during pregnancy, temperature.	Sufficient	Not reported	Not reported	Monitored values (County wide average)	Unclear
13	2010_Bell	No	No	No	No	Yes (Virtual blinding)	Yes	No	High	66.9512	NA	NA	Yes	No	No	GA, mat age, race, and educ, sex, parity, nature of delivery, prenatal care, year of birth, tobacco and alcohol use during pregnancy, temperature.	Sufficient	Not reported	Not reported	Monitored values (County wide average)	Unclear
13	2010_Bell	No	No	No	No	Yes (Virtual blinding)	Yes	No	High	66.9512	NA	NA	Yes	No	No	GA, mat age, race, and educ, sex, parity, nature of delivery, prenatal care, year of birth, tobacco and alcohol use during pregnancy, temperature.	Sufficient	Not reported	Not reported	Monitored values (County wide average)	Unclear
14	2010_Gray	No	No	No	No	Yes (Virtual blinding)	Yes	No	High	50.1266	NA	NA	Yes	No	No	GA, sex, educ, mat age, firstborn, mat tobacco use, mat race, trmester of prenatal care	Sufficient	Not reported	Not reported	Monitored values (Closest active monitor)	Unclear
15	2010_Madsen	No	No	No	No	Yes (Virtual blinding)	Yes	No	Not reported	Not reported	NA	NA	Yes	Yes	No	Term births so partially adjusted for GA, infant sex, mat age, education, eth, mate smoking during pregnancy and parity.	Sufficient	Not reported	Not reported	Dispersion model and monitored values from one monitor in the city center	Medium
15	2010_Madsen	No	No	No	No	Yes (Virtual blinding)	Yes	No	Not reported	Not reported	NA	NA	Yes	Yes	No	Term births so partially adjusted for GA, infant sex, mat age, education, eth, mate smoking during pregnancy and parity.	Sufficient	Not reported	Not reported	Dispersion model and monitored values from one monitor in the city center	Medium
15	2010_Madsen	No	No	No	No	Yes (Virtual blinding)	Yes	No	Not reported	Not reported	NA	NA	Yes	Yes	No	Term births so partially adjusted for GA, infant sex, mat age, education, eth, mate smoking during pregnancy and parity.	Sufficient	Not reported	Not reported	Dispersion model and monitored values from one monitor in the city center	Medium
15	2010_Madsen	No	No	No	No	Yes (Virtual blinding)	Yes	No	Not reported	Not reported	NA	NA	Yes	Yes	No	Term births so partially adjusted for GA, infant sex, mat age, education, eth, mate smoking during pregnancy and parity.	Sufficient	Not reported	Not reported	Dispersion model and monitored values from one monitor in the city center	Medium
15	2010_Madsen	No	No	No	No	Yes (Virtual blinding)	Yes	No	Not reported	Not reported	NA	NA	Yes	Yes	No	Term births so partially adjusted for GA, infant sex, mat age, education, eth, mate smoking during pregnancy and parity.	Sufficient	Not reported	Not reported	Dispersion model and monitored values from one monitor in the city center	Medium
15	2010_Madsen	No	No	No	No	Yes (Virtual blinding)	Yes	No	Not reported	Not reported	NA	NA	Yes	Yes	No	Term births so partially adjusted for GA, infant sex, mat age, education, eth, mate smoking during pregnancy and parity.	Sufficient	Not reported	Not reported	Dispersion model and monitored values from one monitor in the city center	Medium
16	2010_Morello-Frosch	No	No	No	No	Yes (Virtual blinding)	Yes	No	High	25.7724	NA	NA	Yes	No	No	GA, sex, season and year of birth, parity, mat race/ethnicity, educ, status, access to prenatal care, birth place, age and neighborhood SES	Insufficient	Absent	-9.375	Monitored values (10 kms of a monitor)	Unclear to high
16	2010_Morello-Frosch	No	No	No	No	Yes (Virtual blinding)	Yes	No	High	25.7724	NA	NA	Yes	No	No	GA, sex, season and year of birth, parity, mat race/ethnicity, educ, status, access to prenatal care, birth place, age and neighborhood SES	Insufficient	Absent	-9.375	Monitored values (10 kms of a monitor)	Unclear to high
16	2010_Morello-Frosch	No	No	No	No	Yes (Virtual blinding)	Yes	No	High	25.7724	NA	NA	Yes	No	No	GA, sex, season and year of birth, parity, mat race/ethnicity, educ, status, access to prenatal care, birth place, age and neighborhood SES	Insufficient	Absent	-9.375	Monitored values (10 kms of a monitor)	Unclear to high
16	2010_Morello-Frosch	No	No	No	No	Yes (Virtual blinding)	Yes	No	High	25.7724	NA	NA	Yes	No	No	GA, sex, season and year of birth, parity, mat race/ethnicity, educ, status, access to prenatal care, birth place, age and neighborhood SES	Insufficient	Absent	-9.375	Monitored values (10 kms of a monitor)	Unclear to high
17	2011_Darrow	No	No	No	No	Yes (Virtual blinding)	Yes	No	High	44.5384	NA	NA	Yes	No	No	GA, sex, mat marital status, educ, age, race/ethn, tobacco use, parity, long-term trends and seasonal trends.	Sufficient	Not reported	Not reported	Monitored values	Unclear
17	2011_Darrow	No	No	No	No	Yes (Virtual blinding)	Yes	No	High	44.5384	NA	NA	Yes	No	No	GA, sex, mat marital status, educ, age, race/ethn, tobacco use, parity, long-term trends and seasonal trends.	Sufficient	Not reported	Not reported	Monitored values	Unclear
18	2011_Gehring	No	No	No	No	Yes (Virtual blinding)	Yes	No	Medium	14.0045	NA	NA	Yes	No	No	GA, sex, mat age, pre-preg BMI, smok during preg, older siblings, educ, nationality and study region	Sufficient	Not reported	Not reported	LUR	Medium
18	2011_Gehring	No	No	No	No	Yes (Virtual blinding)	Yes	No	Low	2.77567	NA	NA	Yes	No	No	GA, sex, mat age, pre-preg BMI, smok during preg, older siblings, educ, nationality and study region	Sufficient	Not reported	Not reported	LUR	Medium
19	2011_Gray	No	No	No	No	Yes (Virtual blinding)	Yes	No	High	44.3653	NA	NA	Yes	No	No	GA, sex, educ, mat age, marital status, firstborn, mat tobacco use, mat race, trimester of prenatal care, year of birth	Sufficient	Not reported	Not reported	Monitored values	Unclear
19	2011_Gray	No	No	No	No	Yes (Virtual blinding)	Yes	No	High	44.3653	NA	NA	Yes	No	No	GA, sex, educ, mat age, marital status, firstborn, mat tobacco use, mat race, trimester of prenatal care, year of birth	Sufficient	Not reported	Not reported	Monitored values	Unclear
20	2011_Wilhelm	No	No	No	No	Yes (Virtual blinding)	Yes	No	High	54.2554	NA	NA	Yes	No	No	Mat age, race/eth, educ, parity	Insufficient	Present	-12	Monitored values and LUR	High
20	2011_Wilhelm	No	No	No	No	Yes (Virtual blinding)	Yes	No	High	54.2554	NA	NA	Yes	No	No	Mat age, race/eth, educ, parity	Insufficient	Present	-12	Monitored values and LUR	High
21	2012_Geer	No	No	No	No	Yes (Virtual blinding)	Yes	No	High	34.4927	NA	NA	Yes	No	No	GA, sex, mat age, race/eth, educ, marital status, trimester prenatal care began, birth order, tob use, alcohol use, region, year of birth, temp, wind speed,	Sufficient	Absent	<10 (Fig 1)	Monitored values (County wide average)	Medium
21	2012_Geer	No	No	No	No	Yes (Virtual blinding)	Yes	No	High	34.4927	NA	NA	Yes	No	No	GA, sex, mat age, race/eth, educ, marital status, trimester prenatal care began, birth order, tob use, alcohol use, region, year of birth, temp, wind speed,	Sufficient	Absent	<10 (Fig 1)	Monitored values (County wide average)	Medium
22	2012_Salihu	No	No	No	No	Yes (Virtual blinding)	Yes	No	Not reported	Not reported	NA	NA	Yes	No	No	Infant sex, year of birth, educa, mat age, tobacco use, parity, marital status, adequacy of prenatalcare, anemia, gestational diabetes, diabetes mellitus, gestational hypertension, chronic hypertension, preeclampsia, eclampsia, placenta abruption, placenta previa, and renal diseases.	Insufficient	Not reported	Not reported	Monitored values	High
22	2012_Salihu	No	No	No	No	Yes (Virtual blinding)	Yes	No	Not reported	Not reported	NA	NA	Yes	No	No	Infant sex, year of birth, educa, mat age, tobacco use, parity, marital status, adequacy of prenatalcare, anemia, gestational diabetes, diabetes mellitus, gestational hypertension, chronic hypertension, preeclampsia, eclampsia, placenta abruption, placenta previa, and renal diseases.	Sufficient	Not reported	Not reported	Monitored values	Unclear
22	2012_Salihu	No	No	No	No	Yes (Virtual blinding)	Yes	No	Not reported	Not reported	NA	NA	Yes	No	No	Infant sex, year of birth, educa, mat age, tobacco use, parity, marital status, adequacy of prenatalcare, anemia, gestational diabetes, diabetes mellitus, gestational hypertension, chronic hypertension, preeclampsia, eclampsia, placenta abruption, placenta previa, and renal diseases.	Insufficient	Not reported	Not reported	Monitored values	High
22	2012_Salihu	No	No	No	No	Yes (Virtual blinding)	Yes	No	Not reported	Not reported	NA	NA	Yes	No	No	Infant sex, year of birth, educa, mat age, tobacco use, parity, marital status, adequacy of prenatalcare, anemia, gestational diabetes, diabetes mellitus, gestational hypertension, chronic hypertension, preeclampsia, eclampsia, placenta abruption, placenta previa, and renal diseases.	Insufficient	Not reported	Not reported	Monitored values	High
22	2012_Salihu	No	No	No	No	Yes (Virtual blinding)	Yes	No	Not reported	Not reported	NA	NA	Yes	No	No	Infant sex, year of birth, educa, mat age, tobacco use, parity, marital status, adequacy of prenatalcare, anemia, gestational diabetes, diabetes mellitus, gestational hypertension, chronic hypertension, preeclampsia, eclampsia, placenta abruption, placenta previa, and renal diseases.	Insufficient	Not reported	Not reported	Monitored values	High
22	2012_Salihu	No	No	No	No	Yes (Virtual blinding)	Yes	No	Not reported	Not reported	NA	NA	Yes	No	No	Infant sex, year of birth, educa, mat age, tobacco use, parity, marital status, adequacy of prenatalcare, anemia, gestational diabetes, diabetes mellitus, gestational hypertension, chronic hypertension, preeclampsia, eclampsia, placenta abruption, placenta previa, and renal diseases.	Insufficient	Not reported	Not reported	Monitored values	High
24	2013_Laurent	No	No	No	No	Yes (Virtual blinding)	Yes	No	High	35.0065	NA	NA	Yes	No	No	GA, sex, mat age, race/eth, poverty, insurance and parity	Insufficient	Not reported	Not reported	Monitored values, dispersion model and LUR	High
24	2013_Laurent	No	No	No	No	Yes (Virtual blinding)	Yes	No	High	41.3628	NA	NA	Yes	No	No	GA, sex, mat age, race/eth, poverty, insurance and parity	Insufficient	Not reported	Not reported	Monitored values, dispersion model and LUR	High
24	2013_Laurent	No	No	No	No	Yes (Virtual blinding)	Yes	No	High	35.0065	NA	NA	Yes	No	No	GA, sex, mat age, race/eth, poverty, insurance and parity	Insufficient	Not reported	Not reported	Monitored values, dispersion model and LUR	High
24	2013_Laurent	No	No	No	No	Yes (Virtual blinding)	Yes	No	High	41.3628	NA	NA	Yes	No	No	GA, sex, mat age, race/eth, poverty, insurance and parity	Insufficient	Not reported	Not reported	Monitored values, dispersion model and LUR	High
25	2014_Basu	No	No	No	No	Yes (Virtual blinding)	Yes	No	High	40.056	NA	NA	Yes	No	No	GA, sex, mat age, educ, race/eth, GA, month_year of birth, region, temperature; neighborhood SES (ZCTA-homeownership, employment)	Insufficient	Not reported	Not reported	Monitored values (resid within 20 kms of a monitor)	Unclear to high
25	2014_Basu	No	No	No	No	Yes (Virtual blinding)	Yes	No	High	40.056	NA	NA	Yes	No	No	GA, sex, mat age, educ, race/eth, GA, month_year of birth, region, temperature; neighborhood SES (ZCTA-homeownership, employment)	Insufficient	Not reported	Not reported	Monitored values (resid within 20 kms of a monitor)	Unclear to high
26	2014_Gehring	No	No	No	No	Yes (Virtual blinding)	Yes	No	Medium	16.1149	NA	NA	Yes	Yes	No	GA, sex, parity, First Nations status, mat age, smoking during pregnancy, education, income, year and month of birth;	Sufficient	Not reported	Not reported	IDW	Medium
26	2014_Gehring	No	No	No	No	Yes (Virtual blinding)	Yes	No	Medium	16.1149	NA	NA	Yes	Yes	No	GA, sex, parity, First Nations status, mat age, smoking during pregnancy, education, income, year and month of birth;	Sufficient	Not reported	Not reported	IDW	Medium
26	2014_Gehring	No	No	No	No	Yes (Virtual blinding)	Yes	No	Medium	16.1149	NA	NA	Yes	Yes	No	GA, sex, parity, First Nations status, mat age, smoking during pregnancy, education, income, year and month of birth;	Sufficient	Not reported	Not reported	LUR	Medium
26	2014_Gehring	No	No	No	No	Yes (Virtual blinding)	Yes	No	Medium	16.1149	NA	NA	Yes	Yes	No	GA, sex, parity, First Nations status, mat age, smoking during pregnancy, education, income, year and month of birth;	Sufficient	Not reported	Not reported	LUR	Medium
26	2014_Gehring	No	No	No	No	Yes (Virtual blinding)	Yes	No	Medium	16.1149	NA	NA	Yes	Yes	No	GA, sex, parity, First Nations status, mat age, smoking during pregnancy, education, income, year and month of birth;	Sufficient	Not reported	Not reported	LUR	Medium
27	2014_Gray	No	No	No	No	Yes (Virtual blinding)	Yes	No	High	24.3263	NA	NA	Yes	No	No	GA, sex, mat age, educ, race/eth, trimester prenatal care, tobacco use during preg, marital status, year of birth and parity, individual and area SES	Sufficient	Not reported	Not reported	Bayesian fusion model	Medium
27	2014_Gray	No	No	No	No	Yes (Virtual blinding)	Yes	No	High	24.3263	NA	NA	Yes	No	No	GA, sex, mat age, educ, race/eth, trimester prenatal care, tobacco use during preg, marital status, year of birth and parity, individual and area SES	Sufficient	Not reported	Not reported	Bayesian fusion model	Medium
27	2014_Gray	No	No	No	No	Yes (Virtual blinding)	Yes	No	High	24.3263	NA	NA	Yes	No	No	GA, sex, mat age, educ, race/eth, trimester prenatal care, tobacco use during preg, marital status, year of birth and parity, individual and area SES	Sufficient	Not reported	Not reported	Bayesian fusion model	Medium
27	2014_Gray	No	No	No	No	Yes (Virtual blinding)	Yes	No	High	24.3263	NA	NA	Yes	No	No	GA, sex, mat age, educ, race/eth, trimester prenatal care, tobacco use during preg, marital status, year of birth and parity, individual and area SES	Sufficient	Not reported	Not reported	Bayesian fusion model	Medium
28	2014_Ha	No	No	No	No	Yes (Virtual blinding)	Yes	No	Low	4.78824	NA	NA	Yes	No	No	Sex, mat age, educ, ethn, marital status, prenatal care status, alcohol, smoking, census group income, urbanicity, presence or absence of maternal risk factor, LBWstatus, or co-morbidity.	Sufficient	Absent	0	Bayesian model	Low
28	2014_Ha	No	No	No	No	Yes (Virtual blinding)	Yes	No	Low	4.78824	NA	NA	Yes	No	No	Sex, mat age, educ, ethn, marital status, prenatal care status, alcohol, smoking, census group income, urbanicity, presence or absence of maternal risk factor, LBWstatus, or co-morbidity.	Sufficient	Absent	0	Bayesian model	Low
29	2014_Hannam	No	No	No	No	Yes (Virtual blinding)	Yes	No	Not reported	Not repoted	NA	NA	Yes	No	No	Mat age, ethn, parity, birth season, SES, BMI and smoking	Insufficient	Not reported	Not reported	Monitored values, spatio-temporal model	High
29	2014_Hannam	No	No	No	No	Yes (Virtual blinding)	Yes	No	Not reported	Not repoted	NA	NA	Yes	No	No	Mat age, ethn, parity, birth season, SES, BMI and smoking	Insufficient	Not reported	Not reported	Monitored values, spatio-temporal model	High
29	2014_Hannam	No	No	No	No	Yes (Virtual blinding)	Yes	No	Not reported	Not repoted	NA	NA	Yes	No	No	Mat age, ethn, parity, birth season, SES, BMI and smoking	Insufficient	Not reported	Not reported	Monitored values, spatio-temporal model	High
29	2014_Hannam	No	No	No	No	Yes (Virtual blinding)	Yes	No	Not reported	Not repoted	NA	NA	Yes	No	No	Mat age, ethn, parity, birth season, SES, BMI and smoking	Insufficient	Not reported	Not reported	Monitored values, spatio-temporal model	High
29	2014_Hannam	No	No	No	No	Yes (Virtual blinding)	Yes	No	Not reported	Not repoted	NA	NA	Yes	No	No	Mat age, ethn, parity, birth season, SES, BMI and smoking	Insufficient	Not reported	Not reported	Monitored values, spatio-temporal model	High
29	2014_Hannam	No	No	No	No	Yes (Virtual blinding)	Yes	No	Not reported	Not repoted	NA	NA	Yes	No	No	Mat age, ethn, parity, birth season, SES, BMI and smoking	Insufficient	Not reported	Not reported	Monitored values, spatio-temporal model	High
30	2014_Hyder	No	No	No	No	Yes (Virtual blinding)	Yes	No	High	24.7145	NA	NA	Yes	No	No	GA, sex, mat age, marital status, educ, race/ethn, prenatal care, smoking, type of birth, parity, season of conception, medical risk factors, medical risk caused by previous ptb/sga	Sufficient	Not reported	Not reported	Monitored values (within 50 kms) and satellite AOD	Medium
30	2014_Hyder	No	No	No	No	Yes (Virtual blinding)	Yes	No	High	24.7145	NA	NA	Yes	No	No	GA, sex, mat age, marital status, educ, race/ethn, prenatal care, smoking, type of birth, parity, season of conception, medical risk factors, medical risk caused by previous ptb/sga	Sufficient	Not reported	Not reported	Monitored values (within 50 kms) and satellite AOD	Medium
30	2014_Hyder	No	No	No	No	Yes (Virtual blinding)	Yes	No	High	24.7145	NA	NA	Yes	No	No	GA, sex, mat age, marital status, educ, race/ethn, prenatal care, smoking, type of birth, parity, season of conception, medical risk factors, medical risk caused by previous ptb/sga	Sufficient	Not reported	Not reported	Monitored values (within 50 kms) and satellite AOD	Medium
30	2014_Hyder	No	No	No	No	Yes (Virtual blinding)	Yes	No	High	24.7145	NA	NA	Yes	No	No	GA, sex, mat age, marital status, educ, race/ethn, prenatal care, smoking, type of birth, parity, season of conception, medical risk factors, medical risk caused by previous ptb/sga	Sufficient	Not reported	Not reported	Monitored values (within 50 kms) and satellite AOD	Medium
31	2014_Hystad	No	No	No	No	Yes (Virtual blinding)	Yes	No	Not reported	Not repoted	NA	NA	Yes	Yes	No	GA, sex, parity, First Nations status, mat age, smoking during pregnancy, educ, income, year and month of birth;	Sufficient	Not reported	Not reported	LUR	Medium
31	2014_Hystad	No	No	No	No	Yes (Virtual blinding)	Yes	No	Not reported	Not repoted	NA	NA	Yes	Yes	No	GA, sex, parity, First Nations status, mat age, smoking during pregnancy, educ, income, year and month of birth;	Sufficient	Not reported	Not reported	LUR	Medium
32	2014_Pereira	No	No	No	No	Yes (Virtual blinding)	Yes	No	High	89.027	NA	NA	Yes	Yes	No	Mat age, parity, smoking tobacco during pregnancy, relative socio-economic disadvantage and unmeasured temporal patterns in the event	Sufficient	Not reported	Not reported	Monitored values (resid within 40 kms of a monitor)	High
33	2014_Pereira	No	No	No	No	Yes (Virtual blinding)	Yes	No	High	77.254	NA	NA	Yes	Yes	No	Mat age, parity, smoking tobacco during pregnancy	Insufficient	Not reported	Not reported	Monitored values (resid within 40 kms of a monitor)	High
34	2014_Padula
34	2014_Padula
35	2014_Savitz	No	No	No	No	Yes (Virtual blinding)	Yes	No	High	27.4303	NA	NA	Yes	No	No	GA, mat age, race/ethnicity, educ, parity, Medicaid status, neighborhood SES, yearof birth and temperature (in non smokers)	Sufficient	Present	97.314	Spatio-temporal model (LUR equivalent)	Medium
36	2014_Sellier	No	No	No	No	Yes (Virtual blinding)	Yes	No	Not reported	Not repoted	NA	NA	Yes	Yes	No	GA (linear and quadratic), sex , mat age and ht, educ, pre-pregnancy weight, birth order, city, month of conception, active and passive smoking.	Sufficient	Not reported	Not reported	Dispersion model and monitored values (10 kms buffer)	Medium
37	2014_Symanski
38	2014_Vinikoor	No	No	No	No	Yes (Virtual blinding)	Yes	No	Medium	11	NA	NA	Yes	No	No	Mat age, marital status, educ, race, mat smoking, parity, prenatal carein first trimesters,rural–urban cat, month of conception.	Insufficient	Absent	6	Modelled (bayesian, CMAQ and monitors)	Medium
38	2014_Vinikoor	No	No	No	No	Yes (Virtual blinding)	Yes	No	Medium	11	NA	NA	Yes	No	No	Mat age, marital status, educ, race, mat smoking, parity, prenatal carein first trimesters,rural–urban cat, month of conception.	Insufficient	Absent	6	Modelled (bayesian, CMAQ and monitors)	Medium
38	2014_Vinikoor	No	No	No	No	Yes (Virtual blinding)	Yes	No	Medium	11	NA	NA	Yes	No	No	Mat age, marital status, educ, race, mat smoking, parity, prenatal carein first trimesters,rural–urban cat, month of conception.	Insufficient	Absent	6	Modelled (bayesian, CMAQ and monitors)	Medium
39	2015_Dibben	No	No	No	No	Yes (Virtual blinding)	Yes	No	Not reported	Not repoted	NA	NA	Yes	No	No	GA, mat age, educ, year of birth, SES, parity, income, ethnicity, smoking, area crime rate, season of birth, lone parent at birth registration.	Sufficient	Not reported	Not reported	Modelled estimates	Medium
39	2015_Dibben	No	No	No	No	Yes (Virtual blinding)	Yes	No	Not reported	Not repoted	NA	NA	Yes	No	No	GA, mat age, educ, year of birth, SES, parity, income, ethnicity, smoking, area crime rate, season of birth, lone parent at birth registration.	Sufficient	Not reported	Not reported	Modelled estimates	Medium
39	2015_Dibben	No	No	No	No	Yes (Virtual blinding)	Yes	No	Not reported	Not reported	NA	NA	Yes	No	No	GA, mat age, educ, year of birth, SES, parity, income, ethnicity, smoking, area crime rate, season of birth, lone parent at birth registration.	Sufficient	Not reported	Not reported	Modelled estimates	Medium
40	2015_Gruchala	No	No	No	No	Yes (Virtual blinding)	Yes	No	Low	9.99387	NA	NA	No	No	No	GA, mat age and year of birth	Insufficient	Not reported	Not reported	Monitored values	High
41	2015_Winckelmans	No	No	No	No	Yes (Virtual blinding)	Yes	No	High	21.8109	NA	NA	Yes	No	No	GA, sex, mat age, marital status, mat & pat educ, national origin of the mother, year of birth, season of conception, parity, residential province and apparent temperature	Insufficient	Not reported	Not reported	LUR	Unclear
41	2015_Winckelmans	No	No	No	No	Yes (Virtual blinding)	Yes	No	High	21.8109	NA	NA	Yes	No	No	GA, sex, mat age, marital status, mat & pat educ, national origin of the mother, year of birth, season of conception, parity, residential province and apparent temperature	Insufficient	Not reported	Not reported	LUR	Unclear
42	2015_Huang	No	No	No	No	Yes (Virtual blinding)	Yes	No	Low	6.29595	NA	NA	Yes	No	No	Sex, mat age, parity, season of conception, urban-rural, temperature and rainfall.	Insufficient	Present	-38.1356	Monitored values	High
42	2015_Huang	No	No	No	No	Yes (Virtual blinding)	Yes	No	Low	6.29595	NA	NA	Yes	No	No	Sex, mat age, parity, season of conception, urban-rural, temperature and rainfall.	Insufficient	Present	-38.1356	Monitored values	High
43	2016_Balsa	No	No	No	No	Yes (Virtual blinding)	Yes	No	Not reported	Not reported	NA	NA	Yes	No	No	GA, mat age, educ, marital status, pregnancy conditions, maternal smoking, onset of prenatal care; temperature, rain, humidity, air pressure, windspeed and indicators for prenatal care center	Sufficient	Not reported	Not reported	Monitored values	High
43	2016_Balsa	No	No	No	No	Yes (Virtual blinding)	Yes	No	Not reported	Not reported	NA	NA	Yes	No	No	GA, mat age, educ, marital status, pregnancy conditions, maternal smoking, onset of prenatal care; temperature, rain, humidity, air pressure, windspeed and indicators for prenatal care center	Sufficient	Not reported	Not reported	Monitored values	High
43	2016_Balsa	No	No	No	No	Yes (Virtual blinding)	Yes	No	Not reported	Not reported	NA	NA	Yes	No	No	GA, mat age, educ, marital status, pregnancy conditions, maternal smoking, onset of prenatal care; temperature, rain, humidity, air pressure, windspeed and indicators for prenatal care center	Sufficient	Not reported	Not reported	Monitored values	High
44	2016_Capobussi	No	No	No	No	Yes (Virtual blinding)	Yes	No	High	38.3294	NA	NA	Yes	No	No	GA, sex, mat age, educ and parity	Insufficient	Not reported	Not reported	Monitored values	High
44	2016_Capobussi	No	No	No	No	Yes (Virtual blinding)	Yes	No	High	38.3294	NA	NA	Yes	No	No	GA, sex, mat age, educ and parity	Insufficient	Not reported	Not reported	Monitored values	High
44	2016_Capobussi	No	No	No	No	Yes (Virtual blinding)	Yes	No	High	38.3294	NA	NA	Yes	No	No	GA, sex, mat age, educ and parity	Insufficient	Not reported	Not reported	Monitored values	High
44	2016_Capobussi	No	No	No	No	Yes (Virtual blinding)	Yes	No	High	38.3294	NA	NA	Yes	No	No	GA, sex, mat age, educ and parity	Insufficient	Not reported	Not reported	Monitored values	High
45	2016_DeFranco	No	No	No	No	Yes (Virtual blinding)	Yes	No	High	62.3248	NA	NA	Yes	No	No	Infant sex, mat age, race, educ, prenatal care initiation time, mat smok, parity, year of birth, season of birth, insurance type	Sufficient	Not reported	Not reported	Monitored values with 10 kms buffer	Unclear
46	2016_Ebisu	No	No	No	No	Yes (Virtual blinding)	Yes	No	High	33.55	NA	NA	Yes	No	No	GA, sex, mat age, race, educ, marital status, birth order, trimester when prenatal care began, alcohol and/or tobacco use during pregnancy, birth year, season, state and neighborhood SES	Sufficient	Not reported	Not reported	Monitored values (35 kms of a monitor)	Unclear
47	2016_Erickson	No	No	No	No	Yes (Virtual blinding)	Yes	No	Low	2.33335	NA	NA	Yes	No	No	GA (quadratic), tobacco smoke, mat educ, parity, diabetes mellitus, gestational hypertension, prenatal care visits and season of birth	Sufficient	Not reported	Not reported	LUR	Medium
47	2016_Erickson	No	No	No	No	Yes (Virtual blinding)	Yes	No	Low	2.33335	NA	NA	Yes	No	No	GA (quadratic), tobacco smoke, mat educ, parity, diabetes mellitus, gestational hypertension, prenatal care visits and season of birth	Sufficient	Not reported	Not reported	LUR	Medium
48	2016_Hao	No	No	No	No	Yes (Virtual blinding)	Yes	No	Medium	13.1295	NA	NA	Yes	No	No	Mat educ, race/ethn, smoking during pregnancy, long term trend	Sufficient	Not reported	Not reported	Modelled estimates (CMAQ)	Medium
49	2016_Hao	No	No	No	No	Yes (Virtual blinding)	Yes	No	Low	3.48868	NA	NA	Yes	No	No	GA, sex, parity, mat age, race/ethnicity, marital status, educ, prenatal care, birth season, census division, county level poverty and county level random effects	Insufficient	Not reported	Not reported	Modelled estimates (CMAQ)	High
50	2016_Johnson	No	No	No	No	Yes (Virtual blinding)	Yes	No	Not reported	Not reported	NA	NA	Yes	No	No	Sex, mat ethn/birthplace, age, educ, parity, Medicaid status, prepregnancy BMI, conception year, SDI, hospital rates of medically indicated births and random intercept by hospital ID.	Insufficient	Not reported	Not reported	LUR	Unclear to high
51	2016_Kumar	No	No	No	No	Yes (Virtual blinding)	Yes	No	High	84.4446	NA	NA	Yes	No	No	Mat age, educ, marital status, neighborhood SES, mat smoking	Insufficient	Not reported	Not reported	Modelled estimates	High
51	2016_Kumar	No	No	No	No	Yes (Virtual blinding)	Yes	No	High	84.4446	NA	NA	Yes	No	No	Mat age, educ, marital status, neighborhood SES, mat smoking	Insufficient	Not reported	Not reported	Modelled estimates	High
51	2016_Kumar	No	No	No	No	Yes (Virtual blinding)	Yes	No	High	84.4446	NA	NA	Yes	No	No	Mat age, educ, marital status, neighborhood SES, mat smoking	Insufficient	Not reported	Not reported	Modelled estimates	High
51	2016_Kumar	No	No	No	No	Yes (Virtual blinding)	Yes	No	High	84.4446	NA	NA	Yes	No	No	Mat age, educ, marital status, neighborhood SES, mat smoking	Insufficient	Not reported	Not reported	Modelled estimates	High
52	2016_Laurent	No	No	No	No	Yes (Virtual blinding)	Yes	No	Low	All PTB cases and matched with 2 controls	NA	NA	Yes	No	No	Mat age, educ, race/ethn, median household income at census block–group level using polynomial functions	Insufficient	Absent	1	Modelled estimates	Low
53	2016_Laurent	No	No	No	No	Yes (Virtual blinding)	Yes	No	Low	All LBW cases and matched with 5 controls	NA	NA	Yes	No	No	Mat age, educ, race/ethnicity, median household income at Census block group level.	Insufficient	Not reported	Not reported	Modelled estimates	Medium
54	2016_Lavigne	No	No	No	No	Yes (Virtual blinding)	Yes	No	Not reported	Not reported	NA	NA	Yes	No	No	Mat age, cig smoking during preg, sex, parity, previous CS, urban/rural resid, month- year of birth, census dissemination area median family income, census dissemination area minority, census dissemination area adult female % who completed post secondary educ.	Sufficient	Not reported	Not reported	Satellite AOD based models	Medium
54	2016_Lavigne	No	No	No	No	Yes (Virtual blinding)	Yes	No	Not reported	Not reported	NA	NA	Yes	No	No	Mat age, cig smoking during preg, sex, parity, previous CS, urban/rural resid, month- year of birth, census dissemination area median family income, census dissemination area minority, census dissemination area adult female % who completed post secondary educ.	Sufficient	Not reported	Not reported	Satellite AOD based models	Medium
54	2016_Lavigne	No	No	No	No	Yes (Virtual blinding)	Yes	No	Not reported	Not reported	NA	NA	Yes	No	No	Mat age, cig smoking during preg, sex, parity, previous CS, urban/rural resid, month- year of birth, census dissemination area median family income, census dissemination area minority, census dissemination area adult female % who completed post secondary educ.	Sufficient	Not reported	Not reported	Satellite AOD based models	Medium
55	2016_Pereira	No	No	No	No	Yes (Virtual blinding)	Yes	No	Not reported	Not reported	NA	NA	Yes	Yes	No	GA, mat age, educ, race/ethn, marital status, parity, pre-pregnancyweight, smoking and alcohol consumption, year and season of conception	Sufficient	Not reported	Not reported	Monitored values and IDW	Medium
55	2016_Pereira	No	No	No	No	Yes (Virtual blinding)	Yes	No	Not reported	Not reported	NA	NA	Yes	Yes	No	Mat age, educ, race/ethn, marital status, parity, pre-pregnancyweight, smoking and alcohol consumption, year and season of conception	Sufficient	Not reported	Not reported	Monitored values and IDW	Medium
55	2016_Pereira	No	No	No	No	Yes (Virtual blinding)	Yes	No	Not reported	Not reported	NA	NA	Yes	Yes	No	Mat age, educ, race/ethn, marital status, parity, pre-pregnancyweight, smoking and alcohol consumption, year and season of conception	Sufficient	Not reported	Not reported	Monitored values and IDW	Medium
56	2016_Qian	No	No	No	No	Yes (Virtual blinding)	Yes	No	Not reported	Not reported	NA	NA	Yes	No	No	Mat age, educ, mat occupation, gravidity, parity, sex, season of conception, and temperature at conception.	Insufficient	Absent	1	Monitored values	Medium
56	2016_Qian	No	No	No	No	Yes (Virtual blinding)	Yes	No	Not reported	Not reported	NA	NA	Yes	No	No	Mat age, educ, mat occupation, gravidity, parity, sex, season of conception, and temperature at conception.	Insufficient	Absent	1	Monitored values	Medium
57	2016_Stieb	No	No	No	No	Yes (Virtual blinding)	Yes	No	Low	6.18795	NA	NA	Yes	No	No	GA, sex, mat age and marital status, parity, neigboorhood SES, neighboorhood income, neighborhood females educ, urban/rural, airshed of mat residence, place of birth of mother, year of birth, season of birth and minority proportion.	Insufficient	Not reported	Not reported	LUR	Unclear to high
57	2016_Stieb	No	No	No	No	Yes (Virtual blinding)	Yes	No	Low	6.18795	NA	NA	Yes	No	No	GA, sex, mat age and marital status, parity, neigboorhood SES, neighboorhood income, neighborhood females educ, urban/rural, airshed of mat residence, place of birth of mother, year of birth, season of birth and minority proportion.	Insufficient	Not reported	Not reported	LUR	Unclear to high
57	2016_Stieb	No	No	No	No	Yes (Virtual blinding)	Yes	No	Low	6.18795	NA	NA	Yes	No	No	GA, sex, mat age and marital status, parity, neigboorhood SES, neighboorhood income, neighborhood females educ, urban/rural, airshed of mat residence, place of birth of mother, year of birth, season of birth and minority proportion.	Insufficient	Not reported	Not reported	LUR	Unclear to high
57	2016_Stieb	No	No	No	No	Yes (Virtual blinding)	Yes	No	Low	6.18795	NA	NA	Yes	No	No	GA, sex, mat age and marital status, parity, neigboorhood SES, neighboorhood income, neighborhood females educ, urban/rural, airshed of mat residence, place of birth of mother, year of birth, season of birth and minority proportion.	Insufficient	Not reported	Not reported	LUR	Unclear to high
58	2016_Twum	No	No	No	No	Yes (Virtual blinding)	Yes	No	High	64.7902	NA	NA	Yes	No	No	Infant sex, mat age, race/ethn, educ, marital status, prenatal visits, tobacco use, and alcohol use.	Sufficient	Not reported	Not reported	Monitored values	Unclear
59	2017_Benmarhnia	No	No	No	No	Yes (Virtual blinding)	Yes	No	Not reported	Not reported	NA	NA	Yes	No	No	Mat age, race/ethn, educ, Medicaid enrollee, neighborhood level - unemployment, poverty, minority, educ attainment	Insufficient	Not reported	Not reported	Monitored values	High
59	2017_Benmarhnia	No	No	No	No	Yes (Virtual blinding)	Yes	No	Not reported	Not reported	NA	NA	Yes	No	No	Mat age, race/ethn, educ, Medicaid enrollee, neighborhood level - unemployment, poverty, minority, educ attainment	Insufficient	Not reported	Not reported	Monitored values	High
60	2017_Clemens	No	No	No	No	Yes (Virtual blinding)	Yes	No	Not reported	Not reported	NA	NA	Yes	No	No	Sex, mat age, ht, wt in early pregnancy, parity, smoking, SES, year of USG	Insufficient	Not reported	Not reported	Modelled estimates	Unclear
60	2017_Clemens	No	No	No	No	Yes (Virtual blinding)	Yes	No	Not reported	Not reported	NA	NA	Yes	No	No	Sex, mat age, ht, wt in early pregnancy, parity, smoking, SES, year of USG	Insufficient	Not reported	Not reported	Modelled estimates	Unclear
61	2017_Keller		No	No	No	Yes (Virtual blinding)	Yes	No	Low	8.71425	NA	NA	Yes	No	No	GA, sex, being first born, mat age, race, educ, maternal tobacco and alcohol use during pregnancy, census tract poverty, county, and conception date	Sufficient	Not reported	Not reported	Spatio-temporal model	Medium
62	2017_Nascimento
63	2017_Smith	No	No	No	No	Yes (Virtual blinding)	Yes	No	High	19.5297	NA	NA	No	No	No	GA (linear and quadritic) Sex, mat age, ethn, birth registration type, birth season, birth year, Carstairs quintile (SES), tobacco expenditure (census output area level), random intercept for middle layer super output areas and noise	Sufficient	Present	~10	Modelled estimates	Medium
63	2017_Smith	No	No	No	No	Yes (Virtual blinding)	Yes	No	High	19.5297	NA	NA	No	No	No	GA (linear and quadritic) Sex, mat age, ethn, birth registration type, birth season, birth year, Carstairs quintile (SES), tobacco expenditure (census output area level), random intercept for middle layer super output areas and noise	Sufficient	Absent	2-4	Modelled estimates	Low
63	2017_Smith	No	No	No	No	Yes (Virtual blinding)	Yes	No	High	19.5297	NA	NA	No	No	No	GA (linear and quadritic) Sex, mat age, ethn, birth registration type, birth season, birth year, Carstairs quintile (SES), tobacco expenditure (census output area level), random intercept for middle layer super output areas and noise	Sufficient	Present	~10	Modelled estimates	Medium
63	2017_Smith	No	No	No	No	Yes (Virtual blinding)	Yes	No	High	19.5297	NA	NA	No	No	No	GA (linear and quadritic) Sex, mat age, ethn, birth registration type, birth season, birth year, Carstairs quintile (SES), tobacco expenditure (census output area level), random intercept for middle layer super output areas and noise	Sufficient	Absent	2-4	Modelled estimates	Low
64	2018_Balakrishnan	No	No	No	No	Yes (Virtual blinding)	Yes	No	Low	2.69097	NA	NA	Yes	Yes	No	GA, sex, mat BMI, age, history of LBW, birth order and season of conception	Sufficient	Not reported	Not reported	Personal monitoring	Medium
64	2018_Balakrishnan	No	No	No	No	Yes (Virtual blinding)	Yes	No	Low	2.69097	NA	NA	Yes	Yes	No	GA, sex, mat BMI, age, history of LBW, birth order and season of conception	Sufficient	Not reported	Not reported	Personal monitoring	Medium
64	2018_Balakrishnan	No	No	No	No	Yes (Virtual blinding)	Yes	No	Low	2.69097	NA	NA	Yes	Yes	No	GA, sex, mat BMI, age, history of LBW, birth order and season of conception	Sufficient	Not reported	Not reported	Personal monitoring	Medium
64	2018_Balakrishnan	No	No	No	No	Yes (Virtual blinding)	Yes	No	Low	2.69097	NA	NA	Yes	Yes	No	GA, sex, mat BMI, age, history of LBW, birth order and season of conception	Sufficient	Not reported	Not reported	Personal monitoring	Medium
65	2009_Darrow
65	2009_Darrow
66	2009_Suh	No	No	No	No	Yes (Virtual blinding)	Yes	No	Not reported	Not reported	NA	NA	Yes	No	No	Sex, mat age, occupation and history of stillbirth, paternal educ, marital status, birth order, month and day of the week at birth, and a linear long-term trend effect	Insufficient	Not reported	Not reported	Monitored values	High
67	2009_Wu	No	No	No	No	Yes (Virtual blinding)	Yes	No	High	22.7477	NA	NA	Yes	No	No	Mat age, race/ethn, parity, prenatal care insurance type, poverty, and season of conception, pyelonephritis	Insufficient	Not reported	Not reported	CALINE model	High
69	2011_Rudra	No	No	No	No	Yes (Virtual blinding)	Yes	No	High	30.6933	NA	NA	Yes	No	No	Mat age, race/ethn, parity, prepregnancy BMI, smoking history, and season of conception and year of conception	Insufficient	Not reported	Not reported	Modelled values	High
70	2011_Wu	No	No	No	No	Yes (Virtual blinding)	Yes	No		0	NA	NA	Yes	No	No	Mat age, race/ethn, parity, pyelonephritis, prenatal care insurance type, poverty, season of conception.	Insufficient	Not reported	Not reported	Modelled values	High
70	2011_Wu	No	No	No	No	Yes (Virtual blinding)	Yes	No		0	NA	NA	Yes	No	No	Mat age, race/ethn, parity, pyelonephritis, prenatal care insurance type, poverty, season of conception.	Insufficient	Not reported	Not reported	Modelled values	High
70	2011_Wu	No	No	No	No	Yes (Virtual blinding)	Yes	No		16.174	NA	NA	Yes	No	No	Mat age, race/ethn, parity, pyelonephritis, prenatal care insurance type, poverty, season of conception.	Insufficient	Not reported	Not reported	Modelled values	High
70	2011_Wu	No	No	No	No	Yes (Virtual blinding)	Yes	No		16.174	NA	NA	Yes	No	No	Mat age, race/ethn, parity, pyelonephritis, prenatal care insurance type, poverty, season of conception.	Insufficient	Not reported	Not reported	Modelled values	High
71	2011_Xu	No	No	No	No	Yes (Virtual blinding)	Yes	No	Low	8.09981	NA	NA	Yes	No	No	GA, mat age, race, educ, smoking, weight gain, sex, parity, previous LBW or PTB, level of prenatal care and birth season	Insufficient	Not reported	Not reported	Modelled estimates (IDW)	High
72	2012_Chang	No	No	No	No	Yes (Virtual blinding)	Yes	No	Not reported	Not reported	NA	NA	Yes	No	No	Sex, mat age, educ, ethn, tob use during preg, marital status, birth order, season and year of conception,	Sufficient	Not reported	Not reported	Modelled estimates	Unclear
73	2012_Kloog	No	No	No	No	Yes (Virtual blinding)	Yes	No	Low	0.0985628	NA	NA	Yes	No	No	GA, mat age, tob use in previous and current pregnancy, median income, APNCU, traffic density, percent of open spaces, chronic conditions of mother during pregnancy, previous preterm births and lbw	Sufficient	Not reported	Not reported	Satellite AOD based models	Medium
73	2012_Kloog	No	No	No	No	Yes (Virtual blinding)	Yes	No	Low	0.0985628	NA	NA	Yes	No	No	GA, mat age, tob use in previous and current pregnancy, median income, APNCU, traffic density, percent of open spaces, chronic conditions of mother during pregnancy, previous preterm births and lbw	Sufficient	Not reported	Not reported	Satellite AOD based models	Medium
74	2012_Le
74	2012_Le
75	2012_Ghosh	No	No	No	No	Yes (Virtual blinding)	Yes	No	High	79.237	NA	NA	Yes	No	No	GA (linear and quadritic), mat age, race/ethn, education, parity,	Insufficient	Not reported	Not reported	Modelled estimates (LUR)	High
75	2012_Ghosh	No	No	No	No	Yes (Virtual blinding)	Yes	No	High	86.2474	NA	NA	Yes	No	No	GA (linear and quadritic), mat age, race/ethn, education, parity,	Insufficient	Not reported	Not reported	Modelled estimates (LUR)	High
76	2013_Candela
76	2013_Candela
77	2013_Lee	No	No	No	No	Yes (Virtual blinding)	Yes	No	High	23.2666	NA	NA	Yes	No	No	Mat age, race, parity, tob smoke during pregnancy, season of birth, year of conception,	Insufficient	Not reported	Not reported	Modelled estimates (Spatio-temporal)	High
77	2013_Lee	No	No	No	No	Yes (Virtual blinding)	Yes	No	High	23.2666	NA	NA	Yes	No	No	Mat age, race, parity, tob smoke during pregnancy, season of birth, year of conception,	Insufficient	Not reported	Not reported	Modelled estimates (Spatio-temporal)	High
77	2013_Lee	No	No	No	No	Yes (Virtual blinding)	Yes	No	High	23.2666	NA	NA	Yes	No	No	Mat age, race, parity, tob smoke during pregnancy, season of birth, year of conception,	Insufficient	Not reported	Not reported	Modelled estimates (Spatio-temporal)	High
77	2013_Lee	No	No	No	No	Yes (Virtual blinding)	Yes	No	High	23.2666	NA	NA	Yes	No	No	Mat age, race, parity, tob smoke during pregnancy, season of birth, year of conception,	Insufficient	Not reported	Not reported	Modelled estimates (Spatio-temporal)	High
78	2014_Dadvand	No	No	No	No	Yes (Virtual blinding)	Yes	No	Not reported	Not reported	NA	NA	Yes	No	No	Sex, mat age, ethnicity, educ, marital status, SES, smoking and alcohol consumption during pregnancy, admission BMI, diabetes, infection during pregnancy, parity, and season and year of conception.	Insufficient	Not reported	Not reported	Modelled estimates (LUR)	High
78	2014_Dadvand	No	No	No	No	Yes (Virtual blinding)	Yes	No	Not reported	Not reported	NA	NA	Yes	No	No	Sex, mat age, ethnicity, educ, marital status, SES, smoking and alcohol consumption during pregnancy, admission BMI, diabetes, infection during pregnancy, parity, and season and year of conception.	Insufficient	Not reported	Not reported	Modelled estimates (LUR)	High
78	2014_Dadvand	No	No	No	No	Yes (Virtual blinding)	Yes	No	Not reported	Not reported	NA	NA	Yes	No	No	Sex, mat age, ethnicity, educ, marital status, SES, smoking and alcohol consumption during pregnancy, admission BMI, diabetes, infection during pregnancy, parity, and season and year of conception.	Insufficient	Not reported	Not reported	Modelled estimates (LUR)	High
78	2014_Dadvand	No	No	No	No	Yes (Virtual blinding)	Yes	No	Not reported	Not reported	NA	NA	Yes	No	No	Sex, mat age, ethnicity, educ, marital status, SES, smoking and alcohol consumption during pregnancy, admission BMI, diabetes, infection during pregnancy, parity, and season and year of conception.	Insufficient	Not reported	Not reported	Modelled estimates (LUR)	High
79	2014_Laurent	No	No	No	No	Yes (Virtual blinding)	Yes	No	High	20.1728	NA	NA	Yes	No	No	GA, sex, mat age, race/ethn, educ, parity, trimester primary care began, neighborhood SES (median income by census Block Group)	Insufficient	Not reported	Not reported	Modelled values (Beyesian Kriging)	High
80	2014_Pereira
81	2015_Lin	No	No	No	No	Yes (Virtual blinding)	Yes	No	Random selection (no loss)	Random selection (no loss)	NA	NA	Yes	No	No	Mat age, sex, household income, season of conception, and year of conception.	Insufficient	Not reported	Not reported	Modelled estimates (IDW)	High
82	2015_Zhou	No	No	No	No	Yes (Virtual blinding)	Yes	No	Medium	14.9213	NA	NA	Yes	Yes	No	Mat age, educ, parity, active smok during pregnancy, passive smok during pregnancy, season of conception, history of preterm, family monthly income per capita, cooking fuel and daily average temperature.	Sufficient	Not reported	Not reported	Monitored values and modelled using IDW	Medium
83	2001_Maisonet	No	No	No	No	Yes (Virtual blinding)	Yes	No	High	31.3555	NA	NA	Yes	No	No	Mat age, educ, race/ethn, marital status, weight gain during pregnancy, alcohol consumption, smoking during pregnancy, previous terminations, sex, season of birth, firstborn, prenatal care, gestational age, and other pollutants.	Insufficient	Not clear	Not clear	Monitored values	High
84	2003_Lee	No	No	No	No	Yes (Virtual blinding)	Yes	No	Not reported	Not reported	NA	NA	Yes	No	No	GA, date, sex, birth order, mat age and parental education level.	Sufficient	Not reported	Not reported	Monitored values	Unclear to high
85	2003_Yang	No	No	No	No	Yes (Virtual blinding)	Yes	No	High	75.476	NA	NA	Yes	No	No	GA, sex, mat age, educ, season, marital status	Sufficient	Not reported	Not reported	Monitored values (2 kms of a monitor)	Medium
86	2004_Basu	No	No	No	No	Yes (Virtual blinding)	Yes	No	High	High	NA	NA	Yes	No	No	Marital status, mat age, educ, first birth	Insufficient	Present	62.3762	Monitored values (5 miles of a monitor)	Unclear to high
88	2004_Lin
89	2015_Coker	No	No	No	No	Yes (Virtual blinding)	Yes	No	Medium	10.8916	NA	NA	Yes	No	No	GA (linear and square), sex, mat age, race, educ, parity	Insufficient	Not reported	Not reported	LUR and spatially modelled estimates	Unclear to high
91	2005_Salam	No	No	No	No	Yes (Virtual blinding)	Yes	No	High	37.6737	NA	NA	No	No	No	GA (linear and quadritic), sex, matage, race/ethn, months since last live birth, parity, smok during pregnancy, SES, marital status, gestational diabetes, school grades (fixed effects), CHS community (random effect) and b-spline on Julian day of birth for month or season of birth.	Sufficient	Present	45.7286	Monitored values	Unclear to high
91	2005_Salam	No	No	No	No	Yes (Virtual blinding)	Yes	No	High	37.6737	NA	NA	No	No	No	GA (linear and quadritic), sex, matage, race/ethn, months since last live birth, parity, smok during pregnancy, SES, marital status, gestational diabetes, school grades (fixed effects), CHS community (random effect) and b-spline on Julian day of birth for month or season of birth.	Sufficient	Present	45.7286	Monitored values	Unclear to high
91	2005_Salam	No	No	No	No	Yes (Virtual blinding)	Yes	No	High	37.6737	NA	NA	No	No	No	GA (linear and quadritic), sex, matage, race/ethn, months since last live birth, parity, smok during pregnancy, SES, marital status, gestational diabetes, school grades (fixed effects), CHS community (random effect) and b-spline on Julian day of birth for month or season of birth.	Sufficient	Present	45.7286	Monitored values	Unclear to high
92	2005_Wilhelm	No	No	No	No	Yes (Virtual blinding)	Yes	No	High	High	NA	NA	No	No	No	Sex, mat age, race/ethn, educ, interval since previous live birth, previous LBW or PTB, level of prenatal care, birth season, and parity	Insufficient	Present (reverses direction)	14	Monitored values	High
92	2005_Wilhelm	No	No	No	No	Yes (Virtual blinding)	Yes	No	High	High	NA	NA	No	No	No	Sex, mat age, race/ethn, educ, interval since previous live birth, previous LBW or PTB, level of prenatal care, birth season, and parity	Insufficient	Present (reverses direction)	14	Monitored values	High
92	2005_Wilhelm	No	No	No	No	Yes (Virtual blinding)	Yes	No	High	High	NA	NA	No	No	No	Sex, mat age, race/ethn, educ, interval since previous live birth, previous LBW or PTB, level of prenatal care, birth season, and parity	Insufficient	Present (reverses direction)	14	Monitored values	High
93	2006_Dugandzic	No	No	No	No	Yes (Virtual blinding)	Yes	No	High	30.7898	NA	NA	No	No	No	GA, sex, birth year, mat age, parity, smoking during pregnancy, weight change, prior neonatal deaths, stillbirth, lbw and neighborhood family income.	Insufficient	Not reported	Not reported	Monitored values (25 kms of a monitor)	High
94	2006_Hansen	No	No	No	No	Yes (Virtual blinding)	Yes	No	Medium	9.9243	NA	NA	No	No	No	Sex, mat age, parity, indigenous status, number of antenatal visits, marital status, number of previous abortions/miscarriages, type of delivery, and index of SES.	Insufficient	Not reported	Not reported	Monitored values	High
95	2006_Hyunh	No	No	No	No	Yes (Virtual blinding)	Yes	No	Not reported	Not reported	NA	NA	No	No	No	Mat age, race/ethnicity, educ, marital status and parity.	Insufficient	Not reported	Not reported	Monitored values (5 miles of a monitor)	Unclear to high
96	2006_Leem
97	2006_Rogers
98	2007_Jalaluddin	No	No	No	No	Yes (Virtual blinding)	Yes	No	Not reported	Not reported	NA	NA	No	No	No	Mat age, smoking during pregnancy, indigenous status, SES, GA at first antenatal visit, season of conception and parity	Insufficient	Not reported	Not reported	Monitored values (5 kms of a monitor)	High
98	2007_Jalaluddin	No	No	No	No	Yes (Virtual blinding)	Yes	No	Not reported	Not reported	NA	NA	No	No	No	Mat age, smoking during pregnancy, indigenous status, SES, GA at first antenatal visit, season of conception and parity	Insufficient	Not reported	Not reported	Monitored values (5 kms of a monitor)	High
99	2007_Ritz
101	2008_Bell	No	No	No	No	Yes (Virtual blinding)	Yes	No	High	27.613	NA	NA	Yes	No	No	GA, marital status, tobacco use preg, alcohol use preg, education, mat age, race, sex, type of delivery, time when prenatal care began, birth order, year of birth.	Sufficient	Present	-28.5714	Monitored values	Unclear
102	2008_Parker	No	No	No	No	Yes (Virtual blinding)	Yes	No	High	High	NA	NA	Yes	No	No	Mat age, race/eth, parity, rural/urban and year of delivery (Not clearly stated, exactly which ones were in the model)	Insufficient	Not reported	Not reported	Monitored values (County wide average)	High
102	2008_Parker	No	No	No	No	Yes (Virtual blinding)	Yes	No	High	High	NA	NA	Yes	No	No	Mat age, race/eth, parity, rural/urban and year of delivery (Not clearly stated, exactly which ones were in the model)	Insufficient	Not reported	Not reported	Monitored values (County wide average)	High
103	2008_Suh
104	2008_Currie	No	No	No	No	Yes (Virtual blinding)	Yes	No	Not reported	Not reported	NA	NA	No	No	No	Sex, mat age, educ, multiple birth, birth order, marital status, race/eth, mat smoking as well as the number of cigarettes per day, median family income in the Census tract in 1989, rainfall, temperature, month and year	Insufficient	Not reported	Not reported	Monitored values (10 kms of a monitor)	High
104	2008_Currie
105	2009_Nascimento
106	2010_Seo
107	2012_Ebisu	No	No	No	No	Yes (Virtual blinding)	Yes	No	Medium	12.8236	NA	NA	No	No	No	GA, sex, mat age, educ, race, marital status, tobacco & alcohol consumption during pregnancy, trimester prenatal care began, first in birth order, delivery method, apparent temperature, season and year of birth, and regional indicators for SES	Sufficient	Present (based on other pollutants)	Not reported for PM	Monitored values	High
107	2012_Ebisu	No	No	No	No	Yes (Virtual blinding)	Yes	No	Medium	12.8236	NA	NA	No	No	No	GA, sex, mat age, educ, race, marital status, tobacco & alcohol consumption during pregnancy, trimester prenatal care began, first in birth order, delivery method, apparent temperature, season and year of birth, and regional indicators for SES	Sufficient	Present (based on other pollutants)	Not reported for PM	Monitored values	High
108	2012_Kumar	No	No	No	No	Yes (Virtual blinding)	Yes	No	High	83.7484	NA	NA	Yes	No	No	Sex, mat age, race/eth, wt gain, educ, parity, marital status, pregnancy interval, prenatal care, mat smok and alco consumption during preg, delivery method, congenital anomalies, county of birth, year and season of birth	Insufficient	Not reported	Not reported	Monitored values	High
108	2012_Kumar	No	No	No	No	Yes (Virtual blinding)	Yes	No	High	42.667	NA	NA	Yes	No	No	Sex, mat age, race/eth, wt gain, educ, parity, marital status, pregnancy interval, prenatal care, mat smok and alco consumption during preg, delivery method, congenital anomalies, county of birth, year and season of birth	Insufficient	Not reported	Not reported	Monitored values	High
108	2012_Kumar	No	No	No	No	Yes (Virtual blinding)	Yes	No	High	83.7484	NA	NA	Yes	No	No	Sex, mat age, race/eth, wt gain, educ, parity, marital status, pregnancy interval, prenatal care, mat smok and alco consumption during preg, delivery method, congenital anomalies, county of birth, year and season of birth	Insufficient	Not reported	Not reported	Monitored values	High
108	2012_Kumar	No	No	No	No	Yes (Virtual blinding)	Yes	No	High	42.667	NA	NA	Yes	No	No	Sex, mat age, race/eth, wt gain, educ, parity, marital status, pregnancy interval, prenatal care, mat smok and alco consumption during preg, delivery method, congenital anomalies, county of birth, year and season of birth	Insufficient	Not reported	Not reported	Monitored values	High
109	2013_Trasande
109	2013_Trasande
109	2000_Dejmek
110	2014_Harris	No	No	No	No	Yes (Virtual blinding)	Yes	No	Not reported	Not reported	NA	NA	Yes	No	No	Sex, mat age, educ, race/eth, marital status, Kessner measure of prenatal care, mother's smoking status and pregnancy complications.	Insufficient	Not reported	Not reported	Monitored values	High
23a	2012_van den Hoov	No	No	No	No	Yes (Virtual blinding)	Yes	No	Low	9.97169	NA	NA	Yes	Yes	No	GA, sex, mat age, BMI, height, parity, ethnicity, educ, folic acid supple use, smoking, alcohol consumption, noise exposure, and paternal height.	Sufficient	Not reported	Not reported	Spatio-temporal model	Medium
23b	2012_van den Hoov	No	No	No	No	Yes (Virtual blinding)	Yes	No	Low	9.97169	NA	NA	Yes	Yes	No	GA, sex, mat age, BMI, height, parity, ethnicity, educ, folic acid supple use, smoking, alcohol consumption, noise exposure, and paternal height.	Sufficient	Not reported	Not reported	Spatio-temporal model	Medium
23b	2012_van den Hoov	No	No	No	No	Yes (Virtual blinding)	Yes	No	Low	9.97169	NA	NA	Yes	Yes	No	GA, sex, mat age, BMI, height, parity, ethnicity, educ, folic acid supple use, smoking, alcohol consumption, noise exposure, and paternal height.	Sufficient	Not reported	Not reported	Spatio-temporal model	Medium
23b	2012_van den Hoov	No	No	No	No	Yes (Virtual blinding)	Yes	No	Low	9.97169	NA	NA	Yes	Yes	No	GA, sex, mat age, BMI, height, parity, ethnicity, educ, folic acid supple use, smoking, alcohol consumption, noise exposure, and paternal height.	Sufficient	Not reported	Not reported	Spatio-temporal model	Medium
111	2014_Fleisher	No	No	No	No	Yes (Virtual blinding)	Yes	No	High	33.4828	NA	NA	Yes	No	No	Sex, mat age, educ, parity, prenatal care, country-level GDP per capita, urbanicity, health care expenditure per capita, and Gini coefficient	Insufficient	Not reported	Not reported	Satellite AOD based models but exposure assessed at the facility of birth and used 50 km buffer	High
111	2014_Fleisher	No	No	No	No	Yes (Virtual blinding)	Yes	No	High	33.4828	NA	NA	Yes	No	No	Sex, mat age, educ, parity, prenatal care, country-level GDP per capita, urbanicity, health care expenditure per capita, and Gini coefficient	Insufficient	Not reported	Not reported	Satellite AOD based models but exposure assessed at the facility of birth and used 50 km buffer	High
112	2018_Heft-Neal	No	No	No	No	Yes (Virtual blinding)	Yes	No	High	78.1997	NA	NA	Yes	No	No	Temperature, rain, sex, birth order, multiple birth, mother, season, time, location	Insufficient	Not reported	Not reported	Satellite AOD based models	High
113	2017_Ng	No	No	No	No	Yes (Virtual blinding)	Yes	No	Not reported	Not reported	NA	NA	Yes	No	No	GA, Mat age, race/eth,education, year of birth, apparent temperature exposure, percentage of households below poverty line at the neighborhood level	Insufficient	Not reported	Not reported	Chemical transport model	High
114	2017_Basu	No	No	No	No	Yes (Virtual blinding)	Yes	No	Not reported	Not reported	NA	NA	Yes	No	No	Br yr, app temp, ZCTA–level income under poverty level, matrace/eth, age, educ, sex season of last menstrual period (LMP), geographic region, and LMP15	Insufficient	Not reported	Not reported	Monitored values	High
115	2017_Giorgis-Allemand	No	No	No	No	Yes (Virtual blinding)	Yes	No	Not reported	Not reported	NA	NA	Yes	No	No	Sex, mat educ, parity, season con, mat smok, mat weight, height, age, study center	Sufficient	Not reported	Not reported	LUR	Medium
116	2017_Ha	No	No	No	No	Yes (Virtual blinding)	Yes	No	Not reported	Not reported	NA	NA	Yes	No	No	Sex, mat eth, age, mar stat, parity, pre-preg BMI, smok or alcohol dur preg, gest complic, chronic comorb, insurance, season of concep,, study site, temperature and relative humidity	Sufficient	Not reported	Not reported	CMAQ	Medium
117	2017_Wylie	No	No	No	No	Yes (Virtual blinding)	Yes	No	Not reported	50.6276	NA	NA	Yes	Yes	No	Mat age, parity, sex, prenatal vit, household asset index, BMI, urban neighborhood, housing, parent trial, and year	Sufficient	Not reported	Not reported	Personal monitoring	Low
118	2018_Chen	No	No	No	No	Yes (Virtual blinding)	Yes	No	Not reported	Not reported	NA	NA	Yes	No	No	Mat age, sex, no. of births, previous pregnancy, medical conditions, mat smoking.	Insufficient	Reported	1.88679	Monitored values	High
119	2018_Han	No	No	No	No	Yes (Virtual blinding)	Yes	No	Not reported	Not reported	NA	NA	Yes	No	No	GA, mat age, educ, BMI, parity, preg complica, sex, season of birth	Insufficient	Not reported	Not reported	Modelled values	High
120	2018_Huang	No	No	No	No	Yes (Virtual blinding)	Yes	No	Not reported	Not reported	NA	NA	Yes	No	No	Mat ethn, age, educ and delivery costs	Insufficient	Not reported	Not reported	Monitored values	High
121	2017_Kingsley	No	No	No	No	Yes (Virtual blinding)	Yes	No	Not reported	Not reported	NA	NA	Yes	No	No	GA, Mat age, smoking, parity, educ, race, insurance, mar stat, last menstrual period, and neighbourhood SES	Sufficient	Not reported	Not reported	LUR-Satellite	Medium
122	2018_Lavigne	No	No	No	No	Yes (Virtual blinding)	Yes	No	Not reported	Not reported	NA	NA	Yes	No	No	Mat age, mar status, mat smoking, sex, parity,previous cs, mat comorb, year of birth, month, neighborhood family inc, censusDA minority, census DA female educ	Sufficient	Not reported	Not reported	Monitored values	High
123	2018_Li	No	No	No	No	Yes (Virtual blinding)	Yes	No	Not reported	Not reported	NA	NA	Yes	No	No	Mat age, registration areas, educ, occup, pre-pregnancy BMI, organic solvent/heavy metals/pesticide exp, smok, alcohol, mate smoking, mode of delivery, sex, season, temperature and province	Sufficient	Not reported	Not reported	Satellite	Medium
124	2018_Padula	No	No	No	No	Yes (Virtual blinding)	Yes	No	Not reported	Not reported	NA	NA	Yes	No	No					Cal Enrvironscreen	High
125	2018_Wang	No	No	No	No	Yes (Virtual blinding)	Yes	No	Not reported	Not reported	NA	NA	No	No	No	Mat age, parity, year of birth, season of conception, medical conditions, sex, deliv mode, temperature, districts	Insufficient	Not reported	Not reported	Monitored values	High
126	2018_Xioa	No	No	No	No	Yes (Virtual blinding)	Yes	No	Not reported	Not reported	NA	NA	No	No	No	Mat educ, age, parity, sex, temperature, pressure, season of conception and long term trend	Insufficient	Not reported	Not reported	Modelled estimates	High
127	2018_Xue	Excluded
128	2018_Ye	No	No	No	No	Yes (Virtual blinding)	Yes	No	Low	<10	NA	NA	No	No	No	Mat age, educ, parity, sex, seasons of birth, birth year	Insufficient	Absent	4.6729	Inverse distance weighted	Medium
129	2019_Choe	Excluded
130	2019_Fong	No	No	No	No	Yes (Virtual blinding)	Yes	No	Not reported	Not reported	NA	NA	No	No	No	GA, mat age, race, mar stat, smoking, educ, parity, chronic diabetes, gestational diabetes, chronic high blood pressure, and high blood pressure during preg, Kessner index of pren care, mode of delivery, year of birth, sex, gov supp prenat care, median HH inc, Census block group black pop %	Insufficient	Not reported	Not reported	Modelled estimates	Medium
131	2019_Laing	Excluded
132	2019_Li	No	No	No	No	Yes (Virtual blinding)	Yes	No	Not reported	Not reported	NA	NA	No	No	No	GA, sex, mat educ, age, birth order, year, season, high risk, and temp	Insufficient	Absent	3.14286	Monitored values	Medium
133	2019_Mendola	Excluded
134	2019_Qiao	Excluded
135	2019_Serrano-Lomelin	Excluded
136	2019_Sheridan	No	No	No	No	Yes (Virtual blinding)	Yes	No	Not reported	Not reported	NA	NA	No	No	No	Mat age, parity, ethn, educ, insurance status, sex, season and year of conception	Insufficient	Not reported	Not reported	Inverse distance weighted	High
137	2019_Strickland	No	No	No	No	Yes (Virtual blinding)	Yes	No	Not reported	Not reported	NA	NA	No	No	No	GA, mat age, ethn, educ, mar stat, alcohol use, tobacco use, county of residence, neighborhood poverty, season of conception	Sufficient	Not reported	Not reported	CMAQ model	Medium
138	2019_Sun	No	No	No	No	Yes (Virtual blinding)	Yes	No	Not reported	Not reported	NA	NA	No	No	No	BMI, gravidity, parity, the occurrence of gestational hypertension, mat age, occupation, and sex	Insufficient	Absent	3.53982	Monitored values	High
139	2019_Wing	Excluded
140	2020_Cai	No	No	No	No	Yes (Virtual blinding)	Yes	No	Not reported	Not reported	NA	NA	No	No	No	Mat prepregnancy BMI, educ, age, gest hypertension, gestdiabetes mellitus, conception mode, parity, sex, birth season, and province	Insufficient	Not reported	Not reported	Satellite AOD based models	High
141	2018_Guo	No	No	No	No	Yes (Virtual blinding)	Yes	No	Not reported	Not reported	NA	NA	No	No	No	Mat age, educ, occup, second-hand smoking, alcohol use, pre-pregnancy BMI, baby's sex, number of previous pregnancies, coastal areas and season of conception	Sufficient	Not reported	Not reported	Monitored values	High
142	2020_Cassidy-Bushrow	No	No	No	No	Yes (Virtual blinding)	Yes	No	Not reported	Not reported	NA	NA	No	No	No	Mat age, parity, mar stat, race, clinical site, pregnancy-induced hypertension, gestational diabetes mellitus and poverty quartile	Insufficient	Not reported	Not reported	Modelled estimates (Kriging)	High
143	2020_Laine	Excluded
144	2020_Lamichhane	No	No	No	No	Yes (Virtual blinding)	Yes	No	Not reported	Not reported	NA	NA	No	No	No	GA, sex, prepregnancy weight, height, age, parity, mode of delivery, smoking, hypertension or diabetes, drinking during pregnancy, season at birth, ses	Sufficient	Not reported	Not reported	LUR	Medium
145	2020_Yuan	No	No	No	No	Yes (Virtual blinding)	Yes	No	Not reported	Not reported	NA	NA	No	No	No	GA, mat age, BMI, educ, parity, passive smoke exposure, alcohol consumption, temperature and humidity of the conceptional week, types of cooking fuel and usage of ventilator, sex and birth season.	Sufficient	Not reported	Not reported	Satellite and LUR	Medium
146	2020_Li	No	No	No	No	Yes (Virtual blinding)	Yes	No	Not reported	Not reported	NA	NA	No	No	No	Mat age, registered residence, educ, occup, prepregnancyBMI, chemical exp, active and passive cig smoking,alcohol consumption, and temperature	Sufficient	Not reported	Not reported	Satellite based models	Medium
147	2020_Lin	No	No	No	No	Yes (Virtual blinding)	Yes	No	Not reported	Not reported	NA	NA	No	No	No	Ga, sex, mat age, current employment, educ, parity, year of conception, temp	Insufficient	Not reported	Not reported	Inverse distance weighted	High
148	2020_Melody	No	No	No	No	Yes (Virtual blinding)	Yes	No	Not reported	Not reported	NA	NA	No	No	No	Mat smok, age, parity, ses, year of conception, temperature	Insufficient	Not reported	Not reported	Satellite and LUR (annual avg)	High
149	2020_Ottone	No	No	No	No	Yes (Virtual blinding)	Yes	No	Not reported	Not reported	NA	NA	No	No	No	Mat educ, maternal citizenship, parity, age, smoking habits, infant sex	Insufficient	Absent	4.75728	LUR	Medium
150	2020_Smith	Excluded
151	2020_Starling	No	No	No	No	Yes (Virtual blinding)	Yes	No	Not reported	Not reported	NA	NA	No	No	No	GA, mat age, pre-pregnancy BMI, gestational weight gain, education, ethn, smoking during pregnancy, gravidity, sex,, year of birth, season of birth, temp, % below the poverty level	Sufficient	Not reported	Not reported	Inverse distance weighted	Low
152	2018_Wu	No	No	No	No	Yes (Virtual blinding)	Yes	No	Not reported	Not reported	NA	NA	No	No	No	Sex, mat educ, height, parity, number of prenatal visits, diabetes (pre-pregnancy and gestational combined), chronic hypertension, preeclampsia, oligohydramnios, anemia, year and season of conception	Insufficient	Absent	0	Inverse distance weighted	Low
153	2020_Tapia	No	No	No	No	Yes (Virtual blinding)	Yes	No	Not reported	Not reported	NA	NA	No	No	No	Maternal age, parity, preeclampsia, gestational age, prenatal care, and poverty	Insufficient	Not reported	Not reported	Satellite	High
154	2020_Wang	Excluded
155	2020_Yotshak-Sade	Excluded
156	2020_Zhao	Excluded
157	2020_Cao	Excluded
158	2021_Chen	No	No	No	No	Yes (Virtual blinding)	Yes	No	Not reported	Not reported	NA	NA	Only 50 LBW in 11000 is too low	Yes	No	Mat age, ethn, educ level, occup,bmi before pregnancy, residence, times of gravidity and parity,maternal smoking, husband smoking, alcohol consumption, sex, season, temperature and dew point.	Sufficient	Not reported	Not reported	Modelled estimates	Medium
159	2021_Lee	Excludeed
160	2021_Santri	Excluded
161	2021_Shang	No	No	No	No	Yes (Virtual blinding)	Yes	No	Not reported	Not reported	NA	NA	No	No	No	Mat age, GA, ethnicity, and pregnancy season.	Insufficient	Not reported	Not reported	Monitored values	High
162	2021_Wojtyle	Not sure	No	No	No	Yes (Virtual blinding)	Yes	No	Not reported	Not reported	NA	NA	No	No	No	Educ, SES, social condits, smok, alcohol consum	Insufficient	Not reported	Not reported	Modelled values	High
163	2013_Pedersen	No	No	No	No	Yes (Virtual blinding)	Yes	No	Not reported	Not reported	NA	NA	No	Yes	No	GA, sex, parity, mat ht, weight before preg, mat active smoking during second trimester, age, educ, and season of conception	Sufficient	Not reported	Not reported	LUR	Medium
164	2014_Ebisu	No	No	No	No	Yes (Virtual blinding)	Yes	No	Not reported	Not reported	NA	NA	No	No	No	GA, sex, birth order, the trimester prenatal care began, mat age, race, educ, mar status, mother’s alcohol con during entire pregnancy, mother’s smoking during preg, season, year, three SES vars, temp	Sufficient	Not reported	Not reported	Inverse distance weighted	High
165	2015_Schembari	No	No	No	No	Yes (Virtual blinding)	Yes	No	Not reported	Not reported	NA	NA	No	Yes	No	GA, sex, mat age, parity, SES, mat educ, ht, wt, smoking during preg, season of conception	Sufficient	Not reported	Not reported	LUR	Medium
166	2019_Kirwa	No	No	No	No	Yes (Virtual blinding)	Yes	No	Not reported	Not reported	NA	NA	No	No	No	GA, mat age, no. of children, sex, season and year of birth, educ, mat stat, number of prenatal visits, urban/rural residence, population density,hh income per capita, % of non-white non-Hispanic residents, avg unemp rate, % of occupied housing, % residents with a less than high school educ, and age-adj diabetes mellitus.	Insufficient	Not reported	Not reported	Monitored values	High
