# Supplementary material for: Ambient and household PM2.5 pollution and adverse perinatal outcomes: A meta-regression and analysis of attributable global burden for 204 countries and territories
Source: PLoS Med. 2021 Sep 28;18(9):e1003718. doi: 10.1371/journal.pmed.1003718 (PMC8478226; doi:10.1371/journal.pmed.1003718)
Supplement: S2 Table — (XLSX) [file pmed.1003718.s004.xlsx]

## Sheet: Final_Reduction_PAF_PANs
						Birth weight									Gestational age									Low birth weight																		Preterm birth
						Total PM2.5			Ambient PM2.5			Household PM2.5			Total PM2.5			Ambient PM2.5			Household PM2.5			Total PM2.5			Ambient PM2.5			Household PM2.5			Total PM2.5			Ambient PM2.5			Household PM2.5			Total PM2.5			Ambient PM2.5			Household PM2.5
Location_id	Location_name	Super_region_id	Super_region_name	Year	Livebirths	LL	BWT_TOT	UL	LL	BWT_AMB	UL	LL	BWT_HAP	UL	LL	GA_TOT	UL	LL	GA_AMB	UL	LL	GA_HAP	UL	LL	PAF_TOT	UL	LL	PAF_AMB	UL	LL	PAF_HAP	UL	LL	PAN_TOT	UL	LL	PAN_AMB	UL	LL	PAN_HAP	UL	LL	PAF_TOT	UL	LL	PAF_AMB	UL	LL	PAF_HAP
33	Armenia	31	Central Europe, Eastern Europe, and Central Asia	2019	38392	-45.2499	-44.7786	-44.3073	-14.6519	-14.4993	-14.3467	-30.5979	-30.2793	-29.9606	-2.37561	-2.35254	-2.32947	-0.769225	-0.761755	-0.754285	-1.60639	-1.59079	-1.57519	0.0673305	0.068087	0.0688434	0.0635268	0.0642405	0.0649542	0.00380377	0.0038465	0.00388924	147	149	150	139	140	142	8	8	8	0.203647	0.205656	0.207665	0.192142	0.194038	0.195934	0.0115048	0.0116183
34	Azerbaijan	31	Central Europe, Eastern Europe, and Central Asia	2019	153510	-31.0301	-30.502	-29.974	-16.5632	-16.2814	-15.9995	-14.4668	-14.2207	-13.9745	-1.66677	-1.6399	-1.61304	-0.88969	-0.875348	-0.861006	-0.777083	-0.764556	-0.75203	0.0445806	0.0454165	0.0462524	0.0419371	0.0427234	0.0435097	0.00264355	0.00269312	0.00274269	543	553	564	511	521	530	32	33	33	0.139708	0.142101	0.144494	0.131423	0.133675	0.135926	0.00828441	0.00842634
35	Georgia	31	Central Europe, Eastern Europe, and Central Asia	2019	45993.1	-33.722	-33.2007	-32.6794	-8.18743	-8.06086	-7.93429	-25.5346	-25.1398	-24.7451	-1.70112	-1.68093	-1.66075	-0.413017	-0.408117	-0.403217	-1.2881	-1.27282	-1.25754	0.052363	0.0534766	0.0545902	0.0323733	0.0330618	0.0337502	0.0199897	0.0204149	0.02084	146	149	152	90	92	94	56	57	58	0.162017	0.164988	0.167959	0.100167	0.102003	0.10384	0.0618506	0.0629847
36	Kazakhstan	31	Central Europe, Eastern Europe, and Central Asia	2019	350648	-28.4817	-28.1802	-27.8787	-20.8838	-20.6628	-20.4417	-7.59783	-7.5174	-7.43697	-1.54585	-1.53034	-1.51482	-1.13348	-1.1221	-1.11072	-0.412376	-0.408236	-0.404096	0.0409881	0.0414668	0.0419455	0.0398596	0.0403251	0.0407906	0.00112855	0.00114173	0.00115491	453	458	464	441	446	451	12	13	13	0.129653	0.131049	0.132444	0.126083	0.12744	0.128798	0.00356981	0.00360823
37	Kyrgyzstan	31	Central Europe, Eastern Europe, and Central Asia	2019	143898	-65.3557	-64.8952	-64.4347	-7.95782	-7.90176	-7.84569	-57.3979	-56.9935	-56.5891	-2.80636	-2.78609	-2.76581	-0.341708	-0.339239	-0.33677	-2.46466	-2.44685	-2.42904	0.117657	0.118488	0.119319	0.0441516	0.0444633	0.0447751	0.0735057	0.0740247	0.0745437	510	514	518	192	193	194	319	321	323	0.313441	0.315043	0.316645	0.117621	0.118222	0.118823	0.19582	0.196821
38	Mongolia	31	Central Europe, Eastern Europe, and Central Asia	2019	83126.9	-60.6279	-59.6777	-58.7275	-25.9276	-25.5212	-25.1149	-34.7003	-34.1565	-33.6126	-2.95109	-2.91988	-2.88868	-1.26204	-1.24869	-1.23535	-1.68905	-1.67119	-1.65333	0.0941981	0.0961659	0.0981337	0.0577973	0.0590047	0.060212	0.0364009	0.0371613	0.0379217	317	324	330	195	199	203	123	125	128	0.268349	0.27261	0.276871	0.164651	0.167266	0.16988	0.103698	0.105344
39	Tajikistan	31	Central Europe, Eastern Europe, and Central Asia	2019	252966	-81.0739	-80.6212	-80.1685	-10.6849	-10.6253	-10.5656	-70.389	-69.996	-69.6029	-3.44131	-3.42164	-3.40197	-0.45354	-0.450947	-0.448355	-2.98777	-2.9707	-2.95362	0.144282	0.145014	0.145746	0.0545118	0.0547884	0.055065	0.0897702	0.0902257	0.0906813	2813	2827	2841	1063	1068	1073	1750	1759	1768	0.364074	0.365489	0.366905	0.137552	0.138087	0.138622	0.226521	0.227402
40	Turkmenistan	31	Central Europe, Eastern Europe, and Central Asia	2019	113103	-28.6769	-28.2748	-27.8727	-17.7685	-17.5193	-17.2702	-10.9084	-10.7555	-10.6025	-1.55936	-1.53829	-1.51722	-0.966194	-0.953139	-0.940085	-0.593165	-0.585151	-0.577137	0.0408509	0.0414612	0.0420716	0.0408152	0.041425	0.0420348	3.56757e-05	3.62088e-05	3.67418e-05	109	111	112	109	111	112	0	0	0	0.129059	0.130851	0.132643	0.128947	0.130737	0.132528	0.00011271	0.000114275
41	Uzbekistan	31	Central Europe, Eastern Europe, and Central Asia	2019	713860	-53.8748	-53.3656	-52.8564	-15.4332	-15.2873	-15.1414	-38.4416	-38.0783	-37.7149	-2.70557	-2.68262	-2.65968	-0.775047	-0.768475	-0.761902	-1.93052	-1.91415	-1.89778	0.0839427	0.084842	0.0857414	0.0666739	0.0673883	0.0681027	0.0172687	0.0174538	0.0176388	1519	1535	1551	1206	1219	1232	312	316	319	0.24589	0.248067	0.250245	0.195305	0.197035	0.198764	0.0505846	0.0510326
43	Albania	31	Central Europe, Eastern Europe, and Central Asia	2019	37408.3	-29.9406	-29.4314	-28.9223	-8.11177	-7.97382	-7.83588	-21.8288	-21.4576	-21.0864	-1.52791	-1.50925	-1.49059	-0.413956	-0.408901	-0.403845	-1.11396	-1.10035	-1.08675	0.0456898	0.0468026	0.0479154	0.0287373	0.0294372	0.0301371	0.0169526	0.0173654	0.0177783	60	61	62	37	38	39	22	23	23	0.142918	0.145932	0.148947	0.0898902	0.0917863	0.0936824	0.0530276	0.0541461
44	Bosnia and Herzegovina	31	Central Europe, Eastern Europe, and Central Asia	2019	26084.1	-52.2422	-51.4483	-50.6543	-20.0554	-19.7507	-19.4459	-32.1868	-31.6976	-31.2085	-2.58056	-2.55532	-2.53009	-0.990659	-0.980972	-0.971285	-1.5899	-1.57435	-1.55881	0.0808172	0.0825242	0.0842313	0.0499529	0.0510081	0.0520632	0.0308642	0.0315161	0.0321681	48	49	50	30	30	31	18	19	19	0.236262	0.240123	0.243984	0.146033	0.14842	0.150806	0.0902289	0.0917035
45	Bulgaria	31	Central Europe, Eastern Europe, and Central Asia	2019	60065.8	-25.0401	-24.7572	-24.4743	-14.1354	-13.9757	-13.816	-10.9047	-10.7815	-10.6583	-1.35021	-1.33827	-1.32633	-0.76221	-0.755469	-0.748727	-0.588002	-0.582801	-0.5776	0.0361965	0.0367659	0.0373354	0.0322124	0.0327192	0.0332259	0.0039841	0.00404678	0.00410946	181	184	187	161	164	166	20	20	21	0.115395	0.11698	0.118566	0.102694	0.104105	0.105515	0.0127014	0.0128759
46	Croatia	31	Central Europe, Eastern Europe, and Central Asia	2019	35166.1	-20.4858	-20.3332	-20.1806	-13.3628	-13.2632	-13.1637	-7.12303	-7.06996	-7.0169	-1.12463	-1.11667	-1.1087	-0.733593	-0.728397	-0.7232	-0.391042	-0.388272	-0.385502	0.0293321	0.0295784	0.0298247	0.028554	0.0287937	0.0290334	0.000778188	0.000784721	0.000791255	36	37	37	35	36	36	1	1	1	0.0947016	0.0954556	0.0962095	0.0921891	0.0929231	0.0936571	0.00251245	0.00253246
47	Czechia	31	Central Europe, Eastern Europe, and Central Asia	2019	108917	-16.907	-16.7964	-16.6858	-13.3331	-13.2459	-13.1586	-3.57392	-3.55053	-3.52714	-0.93542	-0.929211	-0.923002	-0.737685	-0.732788	-0.727892	-0.197735	-0.196423	-0.19511	0.0240403	0.0241954	0.0243504	0.0239516	0.0241061	0.0242605	8.87188e-05	8.9291e-05	8.98631e-05	105	105	106	104	105	106	0	0	0	0.0782848	0.0787782	0.0792716	0.0779959	0.0784875	0.078979	0.000288904	0.000290724
48	Hungary	31	Central Europe, Eastern Europe, and Central Asia	2019	82228.8	-18.8484	-18.5964	-18.3444	-13.3634	-13.1847	-13.0061	-5.48499	-5.41166	-5.33832	-1.02883	-1.01757	-1.0063	-0.729437	-0.721451	-0.713464	-0.299396	-0.296118	-0.29284	0.0267225	0.0272067	0.0276908	0.0248179	0.0252676	0.0257173	0.00190456	0.00193907	0.00197358	174	177	180	162	165	167	12	13	13	0.0865039	0.087896	0.089288	0.0803386	0.0816315	0.0829243	0.0061653	0.00626452
49	North Macedonia	31	Central Europe, Eastern Europe, and Central Asia	2019	22263.8	-40.6165	-40.2139	-39.8113	-18.8732	-18.6862	-18.4991	-21.7432	-21.5277	-21.3122	-2.1162	-2.1012	-2.0862	-0.983333	-0.976363	-0.969394	-1.13287	-1.12484	-1.11681	0.0609422	0.0617926	0.062643	0.0495432	0.0502345	0.0509258	0.011399	0.0115581	0.0117172	48	48	49	39	39	40	9	9	9	0.186216	0.18838	0.190544	0.151385	0.153144	0.154903	0.034831	0.0352358
50	Montenegro	31	Central Europe, Eastern Europe, and Central Asia	2019	6600.25	-31.9038	-31.2333	-30.5628	-16.3767	-16.0325	-15.6883	-15.5271	-15.2008	-14.8744	-1.66578	-1.63992	-1.61406	-0.855071	-0.841795	-0.828519	-0.810711	-0.798124	-0.785537	0.0464206	0.0477679	0.0491152	0.033936	0.034921	0.0359059	0.0124846	0.012847	0.0132093	10	11	11	7	8	8	3	3	3	0.144023	0.147431	0.150839	0.105288	0.10778	0.110272	0.0387342	0.0396509
51	Poland	31	Central Europe, Eastern Europe, and Central Asia	2019	363034	-54.9634	-54.8014	-54.6394	-48.1058	-47.964	-47.8222	-6.85762	-6.83741	-6.81719	-2.8632	-2.85574	-2.84829	-2.50596	-2.49944	-2.49291	-0.357232	-0.356302	-0.355372	0.0832969	0.0835858	0.0838746	0.0817682	0.0820518	0.0823354	0.00152865	0.00153395	0.00153925	1366	1371	1376	1341	1346	1351	25	25	25	0.24618	0.246881	0.247582	0.241662	0.24235	0.243039	0.00451784	0.00453071
52	Romania	31	Central Europe, Eastern Europe, and Central Asia	2019	173290	-19.8589	-19.6366	-19.4144	-12.3626	-12.2242	-12.0859	-7.49628	-7.41238	-7.32849	-1.08371	-1.07333	-1.06294	-0.674636	-0.668171	-0.661707	-0.409077	-0.405157	-0.401237	0.0283688	0.0287841	0.0291994	0.0263429	0.0267285	0.0271142	0.00202592	0.00205558	0.00208524	309	313	318	287	291	295	22	22	23	0.0916674	0.0928929	0.0941185	0.085121	0.0862591	0.0873971	0.00654631	0.00663384
53	Serbia	31	Central Europe, Eastern Europe, and Central Asia	2019	79942.8	-36.314	-35.8764	-35.4388	-17.8801	-17.6646	-17.4491	-18.434	-18.2118	-17.9896	-1.9044	-1.88777	-1.87115	-0.937675	-0.92949	-0.921306	-0.966721	-0.958283	-0.949845	0.0538785	0.0547908	0.0557031	0.0434231	0.0441583	0.0448936	0.0104555	0.0106325	0.0108095	227	231	235	183	186	189	44	45	46	0.166432	0.168789	0.171146	0.134135	0.136034	0.137934	0.0322971	0.0327545
54	Slovakia	31	Central Europe, Eastern Europe, and Central Asia	2019	55495.6	-20.1096	-19.9949	-19.8802	-15.4206	-15.3327	-15.2447	-4.68896	-4.66222	-4.63549	-1.10827	-1.10185	-1.09543	-0.849857	-0.844931	-0.840005	-0.258417	-0.256919	-0.255421	0.0287706	0.0289309	0.0290911	0.0286791	0.0288388	0.0289985	9.15801e-05	9.20902e-05	9.26003e-05	90	90	91	90	90	91	0	0	0	0.0929781	0.0934818	0.0939855	0.0926821	0.0931842	0.0936863	0.000295959	0.000297563
55	Slovenia	31	Central Europe, Eastern Europe, and Central Asia	2019	18816.4	-16.9677	-16.822	-16.6763	-12.9965	-12.8849	-12.7733	-3.97123	-3.93713	-3.90303	-0.935557	-0.928093	-0.920629	-0.716593	-0.710876	-0.705159	-0.218964	-0.217217	-0.21547	0.0240938	0.0243385	0.0245832	0.0235035	0.0237422	0.0239809	0.000590314	0.000596309	0.000602305	26	27	27	26	26	26	1	1	1	0.0784377	0.0791868	0.0799359	0.0765159	0.0772467	0.0779775	0.00192177	0.00194013
57	Belarus	31	Central Europe, Eastern Europe, and Central Asia	2019	102307	-19.6199	-19.4593	-19.2987	-10.1107	-10.0279	-9.94517	-9.5092	-9.43137	-9.35355	-1.08104	-1.07223	-1.06341	-0.557091	-0.552548	-0.548004	-0.523951	-0.519678	-0.515404	0.0279365	0.0281684	0.0284004	0.0277269	0.0279571	0.0281873	0.000209637	0.000211378	0.000213118	80	81	81	80	80	81	1	1	1	0.0903824	0.0911051	0.0918279	0.0897042	0.0904215	0.0911388	0.000678235	0.000683658
58	Estonia	31	Central Europe, Eastern Europe, and Central Asia	2019	13246.1	-5.56058	-5.40112	-5.24165	-3.22533	-3.13283	-3.04034	-2.33526	-2.26829	-2.20132	-0.306642	-0.298774	-0.290906	-0.177863	-0.173299	-0.168735	-0.128779	-0.125475	-0.122171	0.0075353	0.00782401	0.00811271	0.00704625	0.00731622	0.00758619	0.000489047	0.000507785	0.000526522	5	5	5	4	4	5	0	0	0	0.0252134	0.0261264	0.0270394	0.0235771	0.0244308	0.0252845	0.00163637	0.00169563
59	Latvia	31	Central Europe, Eastern Europe, and Central Asia	2019	19179.8	-15.1633	-14.95	-14.7367	-9.59873	-9.46372	-9.32871	-5.56458	-5.48631	-5.40804	-0.831247	-0.821256	-0.811264	-0.526199	-0.519874	-0.513549	-0.305048	-0.301381	-0.297715	0.0213997	0.0218003	0.0222009	0.0199317	0.0203048	0.0206779	0.00146805	0.00149553	0.00152301	20	21	21	19	19	20	1	1	1	0.0699169	0.0711174	0.0723178	0.0651205	0.0662386	0.0673568	0.00479638	0.00487873
60	Lithuania	31	Central Europe, Eastern Europe, and Central Asia	2019	26973.7	-10.5301	-10.3943	-10.2585	-7.01998	-6.92947	-6.83896	-3.51009	-3.46484	-3.41958	-0.585575	-0.578142	-0.570709	-0.39038	-0.385424	-0.380469	-0.195196	-0.192718	-0.19024	0.0146877	0.0148904	0.0150931	0.0144596	0.0146592	0.0148587	0.000228057	0.000231205	0.000234352	15	15	15	15	15	15	0	0	0	0.0485514	0.0492057	0.04986	0.0477975	0.0484417	0.0490858	0.000753862	0.000764022
61	Republic of Moldova	31	Central Europe, Eastern Europe, and Central Asia	2019	32138.1	-26.3544	-26.0372	-25.72	-2.7013	-2.66879	-2.63627	-23.6531	-23.3684	-23.0837	-1.31658	-1.30089	-1.28521	-0.134948	-0.133341	-0.131733	-1.18163	-1.16755	-1.15348	0.0425655	0.0431224	0.0436793	0.0276441	0.0280058	0.0283675	0.0149214	0.0151166	0.0153119	43	43	44	28	28	29	15	15	15	0.133939	0.135479	0.137019	0.0869864	0.0879867	0.088987	0.0469526	0.0474925
62	Russian Federation	31	Central Europe, Eastern Europe, and Central Asia	2019	1.66078e+06	-13.2694	-13.0679	-12.8664	-8.3478	-8.22104	-8.09428	-4.92162	-4.84689	-4.77216	-0.735784	-0.724724	-0.713664	-0.462882	-0.455924	-0.448966	-0.272902	-0.2688	-0.264698	0.0184883	0.0187823	0.0190762	0.0182489	0.018539	0.0188292	0.000239403	0.00024321	0.000247016	1402	1424	1447	1384	1406	1428	18	18	19	0.0606812	0.0616202	0.0625593	0.0598954	0.0608223	0.0617492	0.000785755	0.000797915
63	Ukraine	31	Central Europe, Eastern Europe, and Central Asia	2019	387201	-21.4746	-21.167	-20.8593	-3.99798	-3.9407	-3.88343	-17.4766	-17.2263	-16.9759	-1.15339	-1.13726	-1.12113	-0.21473	-0.211727	-0.208724	-0.938664	-0.925537	-0.91241	0.0313775	0.03186	0.0323425	0.0276195	0.0280442	0.028469	0.00375795	0.00381574	0.00387352	483	490	498	425	432	438	58	59	60	0.101067	0.102521	0.103975	0.0889624	0.0902425	0.0915226	0.0121043	0.0122785
66	Brunei Darussalam	64	High income	2019	6557.42	-7.91554	-7.73081	-7.54609	-6.8423	-6.68262	-6.52295	-1.07323	-1.04819	-1.02314	-0.442193	-0.431916	-0.421638	-0.382238	-0.373354	-0.36447	-0.059955	-0.0585615	-0.0571681	0.0107304	0.0109951	0.0112599	0.0106949	0.0109588	0.0112226	3.54719e-05	3.63471e-05	3.72222e-05	6	6	7	6	6	7	0	0	0	0.0356428	0.0365072	0.0373716	0.035525	0.0363865	0.0372481	0.000117826	0.000120684
67	Japan	64	High income	2019	900441	-15.4327	-15.1931	-14.9535	-12.7232	-12.5257	-12.3282	-2.70951	-2.66745	-2.62539	-0.854705	-0.841593	-0.828481	-0.704644	-0.693835	-0.683025	-0.15006	-0.147758	-0.145456	0.0214975	0.0218461	0.0221948	0.0214855	0.0218339	0.0221824	1.19958e-05	1.21904e-05	1.23849e-05	1572	1597	1623	1571	1596	1622	1	1	1	0.0701621	0.0712624	0.0723628	0.0701229	0.0712226	0.0723224	3.91512e-05	3.97652e-05
68	Republic of Korea	64	High income	2019	412538	-35.5521	-35.1798	-34.8076	-31.8169	-31.4838	-31.1506	-3.73517	-3.69606	-3.65696	-1.91519	-1.89608	-1.87696	-1.71398	-1.69687	-1.67976	-0.201214	-0.199206	-0.197197	0.0514951	0.0520696	0.0526441	0.0514844	0.0520588	0.0526332	1.06548e-05	1.07736e-05	1.08925e-05	1656	1674	1693	1655	1674	1692	0	0	0	0.160061	0.161695	0.163329	0.160027	0.161661	0.163295	3.31179e-05	3.3456e-05
69	Singapore	64	High income	2019	57087.8	-23.3524	-23.0053	-22.6581	-21.8372	-21.5125	-21.1879	-1.51528	-1.49275	-1.47023	-1.27956	-1.26103	-1.24249	-1.19653	-1.1792	-1.16187	-0.0830272	-0.0818247	-0.0806223	0.0329524	0.0334706	0.0339888	0.0329412	0.0334593	0.0339773	1.11946e-05	1.13706e-05	1.15467e-05	144	146	149	144	146	148	0	0	0	0.105475	0.107045	0.108614	0.105439	0.107008	0.108577	3.5832e-05	3.63651e-05
71	Australia	64	High income	2019	311383	-9.09676	-8.97664	-8.85652	-7.42509	-7.32704	-7.229	-1.67167	-1.6496	-1.62752	-0.508061	-0.501312	-0.494563	-0.414697	-0.409188	-0.40368	-0.0933641	-0.0921239	-0.0908837	0.0126074	0.0127761	0.0129449	0.0125948	0.0127634	0.012932	1.2579e-05	1.27474e-05	1.29158e-05	219	222	225	219	222	224	0	0	0	0.0418073	0.0423608	0.0429143	0.0417656	0.0423185	0.0428715	4.17131e-05	4.22654e-05
72	New Zealand	64	High income	2019	59548	-5.84319	-5.72193	-5.60067	-4.08989	-4.00501	-3.92013	-1.7533	-1.71692	-1.68053	-0.32751	-0.320691	-0.313871	-0.229238	-0.224464	-0.219691	-0.0982725	-0.0962263	-0.09418	0.00792853	0.00809975	0.00827097	0.00791743	0.00808841	0.00825938	1.1103e-05	1.13427e-05	1.15825e-05	24	24	25	24	24	25	0	0	0	0.0264963	0.0270633	0.0276304	0.0264592	0.0270254	0.0275917	3.71049e-05	3.7899e-05
74	Andorra	64	High income	2019	622.387	-7.89804	-7.76913	-7.64022	-6.82892	-6.71745	-6.60599	-1.06913	-1.05168	-1.03423	-0.441746	-0.434511	-0.427275	-0.381948	-0.375693	-0.369437	-0.0597974	-0.058818	-0.0578386	0.0108508	0.0110333	0.0112158	0.0108483	0.0110308	0.0112132	2.48923e-06	2.53109e-06	2.57294e-06	0	0	0	0	0	0	0	0	0	0.0360823	0.0366804	0.0372785	0.036074	0.036672	0.0372699	8.27743e-06	8.41464e-06
75	Austria	64	High income	2019	87666.1	-13.5708	-13.461	-13.3512	-11.5125	-11.4194	-11.3262	-2.05828	-2.04163	-2.02498	-0.754173	-0.747986	-0.741799	-0.639787	-0.634539	-0.62929	-0.114386	-0.113447	-0.112509	0.0191308	0.0192835	0.0194363	0.0191218	0.0192744	0.0194271	8.99159e-06	9.06338e-06	9.13518e-06	91	91	92	91	91	92	0	0	0	0.0627862	0.0632792	0.0637721	0.0627567	0.0632494	0.0637422	2.95099e-05	2.97416e-05
76	Belgium	64	High income	2019	121598	-12.7515	-12.6105	-12.4696	-10.5399	-10.4233	-10.3068	-2.21168	-2.18723	-2.16278	-0.709164	-0.701299	-0.693433	-0.586163	-0.579662	-0.573161	-0.123001	-0.121636	-0.120272	0.0178469	0.0180464	0.0182458	0.0178409	0.0180402	0.0182396	6.06933e-06	6.13714e-06	6.20496e-06	140	142	143	140	142	143	0	0	0	0.0586698	0.0593147	0.0599596	0.0586499	0.0592945	0.0599392	1.99522e-05	2.01715e-05
77	Cyprus	64	High income	2019	15180.7	-18.3128	-18.1583	-18.0037	-14.4991	-14.3767	-14.2543	-3.81372	-3.78153	-3.74933	-1.01162	-1.00308	-0.994543	-0.800944	-0.794185	-0.787425	-0.210673	-0.208895	-0.207117	0.025974	0.0261949	0.0264157	0.025962	0.0261828	0.0264035	1.20173e-05	1.21195e-05	1.22216e-05	48	49	49	48	49	49	0	0	0	0.0842865	0.0849807	0.085675	0.0842475	0.0849414	0.0856354	3.89964e-05	3.93176e-05
78	Denmark	64	High income	2019	62813.4	-9.48878	-9.37434	-9.2599	-7.81174	-7.71753	-7.62331	-1.67704	-1.65682	-1.63659	-0.529811	-0.523373	-0.516935	-0.436172	-0.430872	-0.425572	-0.0936384	-0.0925006	-0.0913627	0.0131861	0.0133468	0.0135075	0.0131829	0.0133436	0.0135042	3.14945e-06	3.18782e-06	3.2262e-06	11	11	11	11	11	11	0	0	0	0.0436898	0.0442152	0.0447406	0.0436794	0.0442047	0.04473	1.04351e-05	1.05606e-05
79	Finland	64	High income	2019	49854.5	-2.37988	-2.27473	-2.16958	-1.6243	-1.55253	-1.48076	-0.755587	-0.722202	-0.688817	-0.134007	-0.128078	-0.12215	-0.091461	-0.0874149	-0.0833689	-0.0425457	-0.0406635	-0.0387814	0.00303627	0.00318474	0.00333321	0.00303408	0.00318245	0.00333081	2.18786e-06	2.29485e-06	2.40184e-06	7	7	7	7	7	7	0	0	0	0.0102716	0.0107682	0.0112647	0.0102642	0.0107604	0.0112566	7.40149e-06	7.75929e-06
80	France	64	High income	2019	718671	-9.95162	-9.84135	-9.73108	-7.8532	-7.76618	-7.67916	-2.09842	-2.07517	-2.05192	-0.555366	-0.549152	-0.542938	-0.43826	-0.433356	-0.428453	-0.117106	-0.115795	-0.114485	0.0138679	0.0140223	0.0141766	0.0138608	0.0140151	0.0141694	7.13094e-06	7.21032e-06	7.2897e-06	258	261	264	258	261	264	0	0	0	0.0459016	0.0464056	0.0469096	0.045878	0.0463817	0.0468855	2.36028e-05	2.3862e-05
81	Germany	64	High income	2019	740294	-10.2229	-10.1131	-10.0034	-8.55046	-8.45866	-8.36686	-1.67244	-1.65448	-1.63653	-0.57036	-0.564173	-0.557986	-0.477051	-0.471876	-0.466701	-0.0933093	-0.0922972	-0.0912851	0.0142607	0.0144141	0.0145675	0.0142581	0.0144115	0.0145648	2.58818e-06	2.61602e-06	2.64386e-06	637	644	651	637	644	650	0	0	0	0.0471713	0.0476722	0.048173	0.0471628	0.0476635	0.0481642	8.56115e-06	8.65205e-06
82	Greece	64	High income	2019	85997.8	-18.4996	-18.3497	-18.1999	-12.9226	-12.8179	-12.7132	-5.577	-5.53183	-5.48665	-1.02148	-1.01319	-1.00491	-0.713539	-0.70775	-0.701962	-0.307942	-0.305444	-0.302946	0.0262747	0.0264891	0.0267035	0.0262099	0.0264238	0.0266377	6.47495e-05	6.5278e-05	6.58064e-05	143	145	146	143	144	145	0	0	0	0.0852305	0.085902	0.0865736	0.0850204	0.0856903	0.0863603	0.000210036	0.000211691
83	Iceland	64	High income	2019	4264.26	-2.53032	-2.42274	-2.31516	-1.83036	-1.75254	-1.67472	-0.699956	-0.670196	-0.640436	-0.142437	-0.136374	-0.130311	-0.103035	-0.0986495	-0.0942637	-0.0394021	-0.0377249	-0.0360477	0.00324071	0.00339315	0.00354558	0.00323906	0.00339142	0.00354378	1.64563e-06	1.72303e-06	1.80044e-06	1	1	1	1	1	1	0	0	0	0.0109575	0.0114658	0.0119741	0.0109519	0.01146	0.011968	5.56419e-06	5.82231e-06
84	Ireland	64	High income	2019	60814.1	-6.61087	-6.49753	-6.38419	-5.53968	-5.44471	-5.34974	-1.07118	-1.05282	-1.03445	-0.370335	-0.363951	-0.357568	-0.310328	-0.304979	-0.29963	-0.0600067	-0.0589724	-0.057938	0.0090468	0.0092063	0.0093658	0.00904344	0.00920288	0.00936232	3.36017e-06	3.41941e-06	3.47865e-06	22	22	22	22	22	22	0	0	0	0.0301809	0.0307078	0.0312348	0.0301697	0.0306964	0.0312232	1.12098e-05	1.14055e-05
85	Israel	64	High income	2019	192569	-29.415	-29.2161	-29.0173	-25.4039	-25.2322	-25.0605	-4.01105	-3.98393	-3.95682	-1.60108	-1.59044	-1.57979	-1.38275	-1.37356	-1.36437	-0.218324	-0.216873	-0.215422	0.0425284	0.0428217	0.043115	0.0425135	0.0428067	0.0430999	1.49007e-05	1.50034e-05	1.51062e-05	347	349	351	347	349	351	0	0	0	0.134364	0.135234	0.136105	0.134317	0.135187	0.136057	4.70771e-05	4.73821e-05
86	Italy	64	High income	2019	439714	-16.8654	-16.7555	-16.6457	-13.9046	-13.8141	-13.7235	-2.96075	-2.94147	-2.92219	-0.933529	-0.92734	-0.921152	-0.769646	-0.764544	-0.759442	-0.163883	-0.162797	-0.16171	0.0239675	0.0241196	0.0242718	0.0239483	0.0241003	0.0242523	1.91992e-05	1.93211e-05	1.94429e-05	594	598	602	594	598	601	0	0	0	0.0780543	0.0785396	0.0790248	0.0779918	0.0784767	0.0789615	6.25255e-05	6.29142e-05
87	Luxembourg	64	High income	2019	6439.61	-7.5427	-7.43105	-7.3194	-6.6068	-6.509	-6.41121	-0.9359	-0.922046	-0.908193	-0.422102	-0.415813	-0.409524	-0.369728	-0.364219	-0.35871	-0.0523745	-0.0515942	-0.0508138	0.0103893	0.0105459	0.0107025	0.0103865	0.010543	0.0106995	2.83417e-06	2.87688e-06	2.9196e-06	3	3	3	3	3	3	0	0	0	0.0345819	0.0350984	0.0356149	0.0345725	0.0350888	0.0356052	9.43385e-06	9.57474e-06
88	Malta	64	High income	2019	4243.51	-14.4931	-14.3491	-14.2052	-11.4793	-11.3653	-11.2512	-3.01382	-2.98389	-2.95395	-0.80429	-0.796291	-0.788292	-0.637039	-0.630703	-0.624367	-0.167251	-0.165588	-0.163924	0.0203846	0.0205892	0.0207938	0.0203655	0.0205699	0.0207743	1.90875e-05	1.92791e-05	1.94706e-05	5	5	5	5	5	5	0	0	0	0.0667459	0.0673989	0.0680519	0.0666834	0.0673358	0.0679881	6.24987e-05	6.31102e-05
89	Netherlands	64	High income	2019	177627	-13.3844	-13.2648	-13.1452	-11.4472	-11.3449	-11.2427	-1.93715	-1.91984	-1.90253	-0.743952	-0.73724	-0.730527	-0.636278	-0.630537	-0.624796	-0.107674	-0.106702	-0.105731	0.0188294	0.0189969	0.0191643	0.0188253	0.0189928	0.0191602	4.04344e-06	4.0794e-06	4.11537e-06	164	166	167	164	166	167	0	0	0	0.0618206	0.0623608	0.0629011	0.0618073	0.0623474	0.0628876	1.32754e-05	1.33914e-05
90	Norway	64	High income	2019	56710.9	-3.9647	-3.85238	-3.74006	-3.25316	-3.161	-3.06884	-0.711536	-0.691379	-0.671221	-0.222797	-0.216467	-0.210138	-0.182812	-0.177618	-0.172425	-0.0399849	-0.0388489	-0.037713	0.00526789	0.00542613	0.00558437	0.00526684	0.00542505	0.00558326	1.04856e-06	1.08006e-06	1.11156e-06	10	11	11	10	11	11	0	0	0	0.0176924	0.0182208	0.0187493	0.0176889	0.0182172	0.0187456	3.52164e-06	3.62683e-06
91	Portugal	64	High income	2019	79575.6	-6.81879	-6.70836	-6.59793	-4.1145	-4.04787	-3.98124	-2.70429	-2.66049	-2.6167	-0.381633	-0.375416	-0.3692	-0.23028	-0.226529	-0.222777	-0.151353	-0.148888	-0.146422	0.00936543	0.00952124	0.00967705	0.00932485	0.00947999	0.00963512	4.05779e-05	4.1253e-05	4.1928e-05	58	59	60	58	59	59	0	0	0	0.0312354	0.0317495	0.0322636	0.0311	0.0316119	0.0321238	0.000135334	0.000137562
92	Spain	64	High income	2019	369172	-9.28711	-9.1765	-9.0659	-6.81007	-6.72896	-6.64786	-2.47704	-2.44754	-2.41804	-0.518465	-0.512241	-0.506018	-0.380181	-0.375617	-0.371054	-0.138284	-0.136624	-0.134964	0.0129154	0.0130709	0.0132265	0.0128738	0.0130289	0.0131839	4.15411e-05	4.20414e-05	4.25417e-05	321	325	329	320	324	328	1	1	1	0.0428168	0.043326	0.0438353	0.0426791	0.0431867	0.0436943	0.000137716	0.000139354
93	Sweden	64	High income	2019	117369	-3.53332	-3.42161	-3.30991	-2.63102	-2.54784	-2.46467	-0.902293	-0.873768	-0.845242	-0.198658	-0.192363	-0.186067	-0.147928	-0.14324	-0.138551	-0.0507309	-0.0491231	-0.0475153	0.00465555	0.00481332	0.00497109	0.00465375	0.00481146	0.00496917	1.80313e-06	1.86423e-06	1.92534e-06	15	15	16	15	15	16	0	0	0	0.0156567	0.0161834	0.01671	0.0156506	0.0161771	0.0167035	6.06395e-06	6.26793e-06
94	Switzerland	64	High income	2019	88286	-9.57794	-9.46725	-9.35656	-8.261	-8.16553	-8.07006	-1.31694	-1.30172	-1.2865	-0.534772	-0.528534	-0.522296	-0.461242	-0.455862	-0.450482	-0.0735296	-0.0726719	-0.0718142	0.013325	0.0134798	0.0136347	0.0133232	0.013478	0.0136329	1.78848e-06	1.80927e-06	1.83006e-06	48	49	49	48	49	49	0	0	0	0.0441421	0.044649	0.0451559	0.0441362	0.044643	0.0451498	5.92479e-06	5.99282e-06
95	United Kingdom	64	High income	2019	782141	-10.0803	-9.96961	-9.85895	-7.99519	-7.90742	-7.81964	-2.08509	-2.0622	-2.03931	-0.562497	-0.55626	-0.550023	-0.446145	-0.441199	-0.436252	-0.116352	-0.115061	-0.113771	0.0140515	0.0142062	0.0143609	0.0140497	0.0142044	0.014359	1.84914e-06	1.8695e-06	1.88986e-06	612	619	625	612	618	625	0	0	0	0.0464944	0.0469999	0.0475054	0.0464882	0.0469937	0.0474992	6.11852e-06	6.18505e-06
97	Argentina	64	High income	2019	698771	-17.8345	-17.5264	-17.2184	-8.96203	-8.80724	-8.65245	-8.87245	-8.7192	-8.56596	-0.981195	-0.96454	-0.947885	-0.493062	-0.484692	-0.476323	-0.488133	-0.479847	-0.471562	0.0249808	0.0254376	0.0258944	0.0243788	0.0248246	0.0252703	0.000601997	0.000613005	0.000624012	672	685	697	656	668	680	16	16	17	0.0810365	0.0824577	0.0838788	0.0790837	0.0804706	0.0818574	0.00195285	0.0019871
98	Chile	64	High income	2019	226716	-30.9812	-30.6355	-30.2898	-22.491	-22.24	-21.9891	-8.49022	-8.39548	-8.30075	-1.67705	-1.65908	-1.64111	-1.21746	-1.20442	-1.19137	-0.459585	-0.454661	-0.449737	0.0446496	0.0451828	0.045716	0.0437659	0.0442886	0.0448112	0.000883685	0.000894238	0.000904791	433	439	444	425	430	435	9	9	9	0.140347	0.1419	0.143453	0.13757	0.139092	0.140614	0.00277769	0.00280843
99	Uruguay	64	High income	2019	46314.3	-11.1102	-10.8734	-10.6366	-5.33523	-5.22152	-5.10782	-5.77494	-5.65186	-5.52878	-0.615812	-0.602847	-0.589882	-0.29572	-0.289494	-0.283268	-0.320092	-0.313353	-0.306614	0.0153053	0.0156544	0.0160036	0.0148805	0.01522	0.0155595	0.000424755	0.000434446	0.000444136	56	58	59	55	56	57	2	2	2	0.0504671	0.051588	0.0527088	0.0490666	0.0501563	0.051246	0.00140058	0.00143168
101	Canada	64	High income	2019	373255	-3.75247	-3.64235	-3.53223	-2.75541	-2.67455	-2.59369	-0.997063	-0.967803	-0.938543	-0.210918	-0.204711	-0.198505	-0.154875	-0.150318	-0.14576	-0.0560427	-0.0543935	-0.0527443	0.00497227	0.00512766	0.00528305	0.00497015	0.00512547	0.00528079	2.12313e-06	2.18948e-06	2.25583e-06	83	86	89	83	86	89	0	0	0	0.0167112	0.0172299	0.0177485	0.0167041	0.0172225	0.0177409	7.1356e-06	7.35705e-06
102	United States of America	64	High income	2019	3.82668e+06	-5.58679	-5.47691	-5.36703	-4.53297	-4.44382	-4.35467	-1.05382	-1.03309	-1.01237	-0.313343	-0.30715	-0.300957	-0.254238	-0.249213	-0.244188	-0.0591049	-0.0579367	-0.0567685	0.00759002	0.00774469	0.00789936	0.0075866	0.0077412	0.0078958	3.42001e-06	3.4897e-06	3.55939e-06	1982	2023	2063	1981	2022	2062	1	1	1	0.0253862	0.0258991	0.0264121	0.0253747	0.0258875	0.0264002	1.14388e-05	1.167e-05
349	Greenland	64	High income	2019	791.653	-4.41274	-4.21113	-4.00953	-3.69716	-3.52825	-3.35933	-0.715582	-0.682889	-0.650196	-0.247313	-0.236045	-0.224778	-0.207208	-0.197768	-0.188327	-0.0401049	-0.0382778	-0.0364506	0.00566658	0.00595395	0.00624131	0.00566367	0.00595089	0.0062381	2.91233e-06	3.06002e-06	3.20771e-06	0	0	0	0	0	0	0	0	0	0.0189516	0.0199001	0.0208485	0.0189419	0.0198898	0.0208378	9.74014e-06	1.02276e-05
367	Monaco	64	High income	2019	281.532	-9.53241	-9.3867	-9.241	-7.45549	-7.34153	-7.22757	-2.07692	-2.04517	-2.01343	-0.53207	-0.523935	-0.515799	-0.416143	-0.40978	-0.403417	-0.115927	-0.114155	-0.112382	0.0131607	0.0133675	0.0135742	0.0131573	0.013364	0.0135707	3.41066e-06	3.46425e-06	3.51783e-06	0	0	0	0	0	0	0	0	0	0.0435869	0.0442604	0.0449339	0.0435756	0.0442489	0.0449222	1.12957e-05	1.14703e-05
396	San Marino	64	High income	2019	311.432	-11.3334	-11.1751	-11.0167	-9.82394	-9.68669	-9.54944	-1.50949	-1.4884	-1.46731	-0.631229	-0.622421	-0.613613	-0.547157	-0.539521	-0.531886	-0.0840727	-0.0828995	-0.0817264	0.0157344	0.0159602	0.016186	0.0157306	0.0159564	0.0161821	3.8274e-06	3.88233e-06	3.93726e-06	0	0	0	0	0	0	0	0	0	0.0518887	0.0526174	0.0533462	0.0518761	0.0526046	0.0533332	1.26219e-05	1.27992e-05
105	Antigua and Barbuda	103	Latin America and Caribbean	2019	990.82	-25.1653	-24.5368	-23.9083	-16.992	-16.5677	-16.1433	-8.17325	-7.96913	-7.76501	-1.36825	-1.33538	-1.30251	-0.923866	-0.901672	-0.879477	-0.444385	-0.433709	-0.423033	0.0350078	0.0359642	0.0369206	0.0348178	0.035769	0.0367202	0.000189987	0.000195178	0.000200368	3	3	3	3	3	3	0	0	0	0.110932	0.113751	0.11657	0.11033	0.113134	0.115937	0.000602029	0.000617326
106	Bahamas	103	Latin America and Caribbean	2019	4066.45	-23.782	-23.128	-22.4741	-18.9407	-18.4199	-17.8991	-4.84123	-4.70811	-4.57499	-1.29426	-1.26009	-1.22592	-1.03079	-1.00358	-0.976366	-0.263469	-0.256514	-0.249558	0.0328568	0.0338525	0.0348482	0.0327358	0.0337278	0.0347199	0.00012101	0.000124677	0.000128344	12	12	12	12	12	12	0	0	0	0.104332	0.107265	0.110198	0.103947	0.10687	0.109792	0.000384248	0.000395051
107	Barbados	103	Latin America and Caribbean	2019	2838.46	-31.2609	-30.537	-29.8131	-15.1416	-14.791	-14.4404	-16.1193	-15.746	-15.3727	-1.68383	-1.64693	-1.61004	-0.815583	-0.797713	-0.779843	-0.868244	-0.84922	-0.830196	0.0440152	0.04514	0.0462649	0.0439707	0.0450945	0.0462182	4.44421e-05	4.55779e-05	4.67137e-05	11	11	12	11	11	12	0	0	0	0.137314	0.140508	0.143703	0.137175	0.140367	0.143558	0.000138645	0.000141871
108	Belize	103	Latin America and Caribbean	2019	7573.92	-42.9482	-42.0851	-41.222	-9.97221	-9.7718	-9.57139	-32.976	-32.3133	-31.6506	-2.14801	-2.10701	-2.06601	-0.498749	-0.48923	-0.47971	-1.64926	-1.61778	-1.5863	0.066405	0.0678417	0.0692784	0.0477538	0.048787	0.0498201	0.0186512	0.0190547	0.0194582	32	32	33	23	23	24	9	9	9	0.199113	0.20281	0.206506	0.143188	0.145846	0.148505	0.0559249	0.0569632
109	Cuba	103	Latin America and Caribbean	2019	104340	-28.2799	-27.7337	-27.1874	-5.46807	-5.36246	-5.25684	-22.8118	-22.3712	-21.9306	-1.51962	-1.49119	-1.46276	-0.293828	-0.288331	-0.282833	-1.2258	-1.20286	-1.17993	0.0405386	0.041372	0.0422055	0.0383254	0.0391134	0.0399014	0.00221312	0.00225862	0.00230412	150	153	156	141	144	147	8	8	9	0.127828	0.130245	0.132663	0.120849	0.123135	0.12542	0.0069785	0.00711047
110	Dominica	103	Latin America and Caribbean	2019	826.7	-30.2436	-29.5844	-28.9251	-7.88263	-7.7108	-7.53898	-22.361	-21.8736	-21.3861	-1.5887	-1.55534	-1.52199	-0.414074	-0.405381	-0.396688	-1.17462	-1.14996	-1.1253	0.0444382	0.0454881	0.0465381	0.0369976	0.0378717	0.0387459	0.0074406	0.0076164	0.0077922	3	3	3	3	3	3	1	1	1	0.139094	0.142064	0.145034	0.115805	0.118278	0.12075	0.0232896	0.0237869
111	Dominican Republic	103	Latin America and Caribbean	2019	230273	-28.105	-27.4215	-26.738	-12.3883	-12.087	-11.7857	-15.7168	-15.3345	-14.9523	-1.50264	-1.4678	-1.43297	-0.662341	-0.646985	-0.631629	-0.8403	-0.820819	-0.801337	0.040049	0.0411243	0.0421996	0.0362508	0.0372241	0.0381975	0.00379816	0.00390014	0.00400212	1061	1089	1118	960	986	1012	101	103	106	0.125935	0.129017	0.132099	0.113991	0.116781	0.119571	0.0119434	0.0122357
112	Grenada	103	Latin America and Caribbean	2019	1393.63	-33.4647	-32.6363	-31.8079	-14.4417	-14.0841	-13.7266	-19.0231	-18.5521	-18.0812	-1.78562	-1.74416	-1.70271	-0.77058	-0.75269	-0.734801	-1.01504	-0.99147	-0.967905	0.0474394	0.0487422	0.0500449	0.0461363	0.0474032	0.0486702	0.00130314	0.00133892	0.00137471	5	5	6	5	5	5	0	0	0	0.146864	0.150472	0.15408	0.14283	0.146339	0.149847	0.00403429	0.00413339
113	Guyana	103	Latin America and Caribbean	2019	14360.7	-39.8751	-38.9967	-38.1183	-8.432	-8.24625	-8.06051	-31.4431	-30.7505	-30.0578	-2.04661	-2.00364	-1.96067	-0.432777	-0.423691	-0.414604	-1.61384	-1.57995	-1.54607	0.0596794	0.0610798	0.0624802	0.0497072	0.0508736	0.05204	0.00997221	0.0102062	0.0104402	101	104	106	84	86	88	17	17	18	0.180918	0.18462	0.188323	0.150688	0.153771	0.156855	0.0302308	0.0308494
114	Haiti	103	Latin America and Caribbean	2019	333317	-151.53	-151.397	-151.263	-7.77052	-7.76367	-7.75682	-143.76	-143.633	-143.506	-4.92536	-4.91853	-4.9117	-0.252574	-0.252224	-0.251874	-4.67279	-4.66631	-4.65983	0.27889	0.279038	0.279186	0.0153635	0.0153717	0.0153799	0.263526	0.263666	0.263807	14238	14245	14253	784	785	785	13453	13460	13468	0.55599	0.556252	0.556514	0.0306285	0.0306429	0.0306573	0.525362	0.525609
115	Jamaica	103	Latin America and Caribbean	2019	35830.5	-30.0537	-29.6279	-29.2021	-5.01244	-4.94142	-4.8704	-25.0413	-24.6865	-24.3317	-1.51875	-1.49886	-1.47898	-0.253301	-0.249984	-0.246668	-1.26545	-1.24888	-1.23231	0.0472721	0.0480659	0.0488597	0.0313933	0.0319204	0.0324476	0.0158788	0.0161455	0.0164121	165	168	170	110	111	113	55	56	57	0.148062	0.150258	0.152453	0.0983276	0.0997856	0.101244	0.0497345	0.0504719
116	Saint Lucia	103	Latin America and Caribbean	2019	1772.11	-32.3816	-31.6426	-30.9036	-12.0397	-11.7649	-11.4901	-20.3419	-19.8777	-19.4135	-1.72529	-1.6879	-1.6505	-0.641475	-0.627571	-0.613666	-1.08382	-1.06033	-1.03684	0.0463484	0.0475048	0.0486613	0.0434088	0.0444919	0.045575	0.00293959	0.00301294	0.00308629	7	7	7	6	6	6	0	0	0	0.144162	0.147409	0.150655	0.135018	0.138059	0.1411	0.00914329	0.00934922
117	Saint Vincent and the Grenadines	103	Latin America and Caribbean	2019	1512.08	-33.1175	-32.3067	-31.496	-10.4225	-10.1673	-9.91217	-22.695	-22.1394	-21.5838	-1.75839	-1.7177	-1.67702	-0.553387	-0.540582	-0.527778	-1.205	-1.17712	-1.14924	0.0473722	0.0486442	0.0499161	0.0444372	0.0456304	0.0468236	0.00293493	0.00301374	0.00309254	5	6	6	5	5	5	0	0	0	0.146827	0.150351	0.153876	0.13773	0.141036	0.144342	0.0090966	0.00931497
118	Suriname	103	Latin America and Caribbean	2019	9124.52	-42.8976	-41.9802	-41.0628	-22.8427	-22.3542	-21.8657	-20.0548	-19.6259	-19.1971	-2.24206	-2.19794	-2.15381	-1.19389	-1.17039	-1.14689	-1.04818	-1.02755	-1.00692	0.0624557	0.0639432	0.0654308	0.0582189	0.0596056	0.0609922	0.00423675	0.00433766	0.00443857	55	57	58	52	53	54	4	4	4	0.188535	0.19247	0.196406	0.175745	0.179414	0.183082	0.0127895	0.0130564
119	Trinidad and Tobago	103	Latin America and Caribbean	2019	15300.2	-33.8529	-32.9471	-32.0412	-29.4756	-28.6868	-27.8981	-4.37739	-4.26026	-4.14312	-1.80793	-1.76282	-1.71771	-1.57416	-1.53488	-1.4956	-0.233777	-0.227943	-0.22211	0.0476018	0.0490321	0.0504623	0.0475917	0.0490216	0.0504516	1.01322e-05	1.04366e-05	1.0741e-05	137	141	145	137	141	145	0	0	0	0.146853	0.150805	0.154758	0.146821	0.150773	0.154725	3.12579e-05	3.20993e-05
121	Bolivia (Plurinational State of)	103	Latin America and Caribbean	2019	326887	-48.1647	-47.6469	-47.1291	-8.10285	-8.01574	-7.92863	-40.0619	-39.6312	-39.2005	-2.28631	-2.26405	-2.24178	-0.384631	-0.380885	-0.377139	-1.90168	-1.88316	-1.86464	0.0800549	0.0810733	0.0820916	0.0443595	0.0449238	0.0454881	0.0356954	0.0361495	0.0366035	1542	1562	1581	854	865	876	688	696	705	0.234189	0.236569	0.23895	0.129767	0.131086	0.132405	0.104421	0.105483
122	Ecuador	103	Latin America and Caribbean	2019	349128	-25.7118	-25.3859	-25.0599	-6.73741	-6.65201	-6.5666	-18.9744	-18.7339	-18.4933	-1.3757	-1.35905	-1.34241	-0.360483	-0.356121	-0.351759	-1.01522	-1.00293	-0.990648	0.0377447	0.0382781	0.0388114	0.0330153	0.0334818	0.0339483	0.00472946	0.00479629	0.00486311	1022	1037	1051	894	907	919	128	130	132	0.120228	0.121802	0.123376	0.105164	0.10654	0.107917	0.0150648	0.0152619
123	Peru	103	Latin America and Caribbean	2019	653779	-46.1147	-45.6262	-45.1378	-19.8699	-19.6594	-19.449	-26.2448	-25.9668	-25.6888	-2.37676	-2.35562	-2.33449	-1.0241	-1.01499	-1.00588	-1.35266	-1.34063	-1.3286	0.0699049	0.07083	0.071755	0.0569579	0.0577116	0.0584653	0.0129471	0.0131184	0.0132897	1908	1933	1958	1554	1575	1595	353	358	363	0.210238	0.212586	0.214933	0.1713	0.173213	0.175125	0.0389381	0.0393729
125	Colombia	103	Latin America and Caribbean	2019	804581	-20.6292	-20.3656	-20.1019	-6.46774	-6.38507	-6.30239	-14.1615	-13.9805	-13.7995	-1.10934	-1.09679	-1.08424	-0.347805	-0.34387	-0.339935	-0.76154	-0.752925	-0.744309	0.0300861	0.0305715	0.0310569	0.0255551	0.0259674	0.0263797	0.00453096	0.00460406	0.00467716	1936	1967	1999	1645	1671	1698	292	296	301	0.0971486	0.0986137	0.100079	0.082518	0.0837625	0.085007	0.0146305	0.0148512
126	Costa Rica	103	Latin America and Caribbean	2019	66252.3	-17.4025	-17.1879	-16.9732	-6.38941	-6.3106	-6.23179	-11.0131	-10.8773	-10.7414	-0.94867	-0.937891	-0.927111	-0.348309	-0.344351	-0.340393	-0.600362	-0.59354	-0.586718	0.0249621	0.0253323	0.0257025	0.0226562	0.0229922	0.0233282	0.0023059	0.0023401	0.0023743	72	73	74	66	67	67	7	7	7	0.0812438	0.0823874	0.083531	0.0737388	0.0747768	0.0758147	0.007505	0.00761064
127	El Salvador	103	Latin America and Caribbean	2019	112010	-34.6096	-34.1835	-33.7574	-5.56509	-5.49657	-5.42805	-29.0445	-28.6869	-28.3294	-1.70847	-1.68971	-1.67096	-0.274714	-0.271699	-0.268684	-1.43375	-1.41801	-1.40228	0.0558797	0.0567315	0.0575834	0.0336434	0.0341562	0.0346691	0.0222363	0.0225753	0.0229143	349	354	360	210	213	217	139	141	143	0.172085	0.174326	0.176566	0.103607	0.104956	0.106305	0.0684783	0.0693698
128	Guatemala	103	Latin America and Caribbean	2019	409125	-74.2163	-73.0962	-71.9762	-12.7934	-12.6003	-12.4072	-61.4229	-60.4959	-59.5689	-3.19164	-3.1643	-3.13696	-0.550174	-0.545461	-0.540748	-2.64147	-2.61884	-2.59621	0.12631	0.128849	0.131388	0.0343545	0.035045	0.0357355	0.0919556	0.0938038	0.0956521	6307	6434	6560	1715	1750	1784	4592	4684	4776	0.335811	0.340718	0.345625	0.0913358	0.0926704	0.0940051	0.244475	0.248048
129	Honduras	103	Latin America and Caribbean	2019	233134	-81.5711	-81.0185	-80.4659	-7.15383	-7.10537	-7.0569	-74.4173	-73.9131	-73.409	-3.09412	-3.08105	-3.06798	-0.271356	-0.27021	-0.269063	-2.82277	-2.81084	-2.79891	0.154997	0.156357	0.157717	0.0262659	0.0264964	0.0267269	0.128731	0.129861	0.13099	2978	3004	3030	505	509	514	2473	2495	2517	0.385986	0.388054	0.390122	0.0654096	0.06576	0.0661105	0.320576	0.322294
130	Mexico	103	Latin America and Caribbean	2019	2095771	-20.4503	-20.1666	-19.883	-9.78983	-9.65403	-9.51822	-10.6605	-10.5126	-10.3647	-1.10656	-1.09353	-1.0805	-0.529723	-0.523486	-0.517249	-0.576834	-0.570042	-0.563251	0.0293864	0.0299236	0.0304608	0.02578	0.0262513	0.0267226	0.00360639	0.00367232	0.00373824	3808	3878	3947	3341	3402	3463	467	476	484	0.0947705	0.0963547	0.097939	0.08314	0.0845298	0.0859196	0.0116305	0.0118249
131	Nicaragua	103	Latin America and Caribbean	2019	130449	-71.5469	-70.9054	-70.2638	-5.72521	-5.67388	-5.62254	-65.8217	-65.2315	-64.6413	-2.76587	-2.7497	-2.73353	-0.221326	-0.220032	-0.218739	-2.54454	-2.52967	-2.51479	0.135885	0.137444	0.139002	0.022887	0.0231495	0.0234121	0.112998	0.114294	0.11559	963	974	986	162	164	166	801	810	820	0.351703	0.354358	0.357013	0.059237	0.0596842	0.0601314	0.292466	0.294674
132	Panama	103	Latin America and Caribbean	2019	75867	-14.4354	-14.179	-13.9227	-7.98829	-7.84643	-7.70457	-6.44706	-6.33257	-6.21808	-0.79252	-0.779344	-0.766169	-0.438568	-0.431277	-0.423985	-0.353952	-0.348068	-0.342183	0.020246	0.0206718	0.0210976	0.0188834	0.0192806	0.0196778	0.00136255	0.0013912	0.00141986	112	114	116	104	106	108	8	8	8	0.0662319	0.067556	0.0688801	0.0617745	0.0630095	0.0642445	0.00445738	0.00454649
133	Venezuela (Bolivarian Republic of)	103	Latin America and Caribbean	2019	477028	-18.6467	-18.3772	-18.1077	-5.82398	-5.73981	-5.65565	-12.8227	-12.6374	-12.4521	-1.02546	-1.01088	-0.996301	-0.320284	-0.315731	-0.311178	-0.705173	-0.695148	-0.685124	0.0262888	0.0266862	0.0270835	0.0257581	0.0261475	0.0265368	0.000530683	0.000538704	0.000546726	935	949	963	916	930	944	19	19	19	0.0851878	0.0864195	0.0876513	0.0834681	0.084675	0.0858819	0.00171966	0.00174452
135	Brazil	103	Latin America and Caribbean	2019	3.11513e+06	-16.1737	-15.8965	-15.6194	-5.39889	-5.30638	-5.21388	-10.7748	-10.5902	-10.4055	-0.876958	-0.863023	-0.849088	-0.292735	-0.288084	-0.283432	-0.584223	-0.57494	-0.565656	0.0231635	0.0236417	0.0241198	0.0201785	0.0205951	0.0210116	0.00298496	0.00304658	0.00310819	5427	5539	5651	4728	4825	4923	699	714	728	0.0755844	0.0770658	0.0785471	0.0658443	0.0671347	0.0684252	0.00974018	0.00993107
136	Paraguay	103	Latin America and Caribbean	2019	125553	-29.9971	-29.1856	-28.3741	-4.6872	-4.5604	-4.4336	-25.3099	-24.6252	-23.9405	-1.4395	-1.40882	-1.37814	-0.224929	-0.220136	-0.215342	-1.21457	-1.18868	-1.1628	0.0480327	0.0497588	0.0514849	0.0181872	0.0188408	0.0194944	0.0298455	0.030918	0.0319906	265	275	284	100	104	108	165	171	177	0.148207	0.152818	0.15743	0.0561173	0.0578634	0.0596095	0.0920893	0.0949547
305	Bermuda	103	Latin America and Caribbean	2019	509.865	-5.49352	-5.34178	-5.19004	-4.51676	-4.392	-4.26724	-0.976757	-0.949777	-0.922798	-0.307744	-0.299253	-0.290762	-0.253027	-0.246046	-0.239064	-0.0547175	-0.0532078	-0.051698	0.0073509	0.00756677	0.00778263	0.0073167	0.00753155	0.00774641	3.42081e-05	3.52126e-05	3.62172e-05	0	0	0	0	0	0	0	0	0	0.0245662	0.0252817	0.0259973	0.0244518	0.0251641	0.0258763	0.000114321	0.000117651
385	Puerto Rico	103	Latin America and Caribbean	2019	25278.3	-4.61315	-4.49419	-4.37523	-3.11218	-3.03193	-2.95167	-1.50097	-1.46226	-1.42356	-0.259002	-0.252306	-0.245609	-0.174731	-0.170214	-0.165696	-0.0842709	-0.0820921	-0.0799134	0.00617394	0.00634177	0.0065096	0.00617199	0.00633977	0.00650755	1.9441e-06	1.99695e-06	2.0498e-06	13	13	14	13	13	14	0	0	0	0.0206963	0.0212551	0.0218139	0.0206898	0.0212484	0.021807	6.51703e-06	6.69298e-06
393	Saint Kitts and Nevis	103	Latin America and Caribbean	2019	693.672	-6.73441	-6.58453	-6.43465	-3.77593	-3.69189	-3.60785	-2.95849	-2.89264	-2.8268	-0.375744	-0.367431	-0.359118	-0.210676	-0.206015	-0.201354	-0.165067	-0.161416	-0.157764	0.00917451	0.00939322	0.00961193	0.00902766	0.00924287	0.00945808	0.000146845	0.000150345	0.000153846	0	0	0	0	0	0	0	0	0	0.0305932	0.0313124	0.0320316	0.0301035	0.0308112	0.0315189	0.000489666	0.000501178
422	United States Virgin Islands	103	Latin America and Caribbean	2019	1267.4	-7.16021	-7.02905	-6.89788	-5.7769	-5.67107	-5.56525	-1.38331	-1.35797	-1.33263	-0.400648	-0.393294	-0.385939	-0.323245	-0.317312	-0.311378	-0.0774029	-0.0759821	-0.0745613	0.00979072	0.00997676	0.0101628	0.0097734	0.00995912	0.0101448	1.73156e-05	1.76447e-05	1.79737e-05	1	1	1	1	1	1	0	0	0	0.0326115	0.0332231	0.0338347	0.0325538	0.0331643	0.0337749	5.76759e-05	5.87576e-05
139	Algeria	137	North Africa and Middle East	2019	885950	-32.9549	-32.6451	-32.3353	-14.6973	-14.5591	-14.421	-18.2576	-18.086	-17.9144	-1.78261	-1.76647	-1.75032	-0.795011	-0.78781	-0.78061	-0.9876	-0.978655	-0.969711	0.0476722	0.0481433	0.0486143	0.047534	0.0480037	0.0484733	0.000138227	0.000139593	0.000140959	2042	2063	2083	2037	2057	2077	6	6	6	0.149213	0.150575	0.151938	0.148781	0.150139	0.151497	0.00043265	0.000436599
140	Bahrain	137	North Africa and Middle East	2019	13012.2	-76.3698	-75.9536	-75.5375	-73.3269	-72.9273	-72.5278	-3.04289	-3.0263	-3.00972	-3.78575	-3.76882	-3.75188	-3.63491	-3.61865	-3.60239	-0.15084	-0.150165	-0.14949	0.118953	0.119677	0.1204	0.118926	0.119649	0.120372	2.72508e-05	2.74165e-05	2.75822e-05	124	124	125	124	124	125	0	0	0	0.330646	0.332252	0.333857	0.33057	0.332176	0.333781	7.5747e-05	7.61148e-05
141	Egypt	137	North Africa and Middle East	2019	2.10767e+06	-85.4681	-84.7691	-84.0701	-51.1282	-50.7101	-50.2919	-34.3399	-34.0591	-33.7782	-4.10249	-4.07743	-4.05238	-2.45416	-2.43918	-2.42419	-1.64832	-1.63826	-1.62819	0.134517	0.135784	0.137051	0.134397	0.135663	0.136928	0.000119891	0.00012102	0.000122149	36992	37340	37689	36959	37307	37655	33	33	34	0.362904	0.365531	0.368158	0.362581	0.365205	0.36783	0.000323446	0.000325787
142	Iran (Islamic Republic of)	137	North Africa and Middle East	2019	1.34982e+06	-47.0617	-46.8606	-46.6595	-30.5839	-30.4532	-30.3225	-16.4778	-16.4074	-16.337	-2.49166	-2.48137	-2.47108	-1.61925	-1.61256	-1.60588	-0.872408	-0.868806	-0.865205	0.0701913	0.0704985	0.0708058	0.0700849	0.0703917	0.0706984	0.0001064	0.000106866	0.000107332	7139	7170	7201	7128	7159	7190	11	11	11	0.212007	0.212839	0.213672	0.211686	0.212517	0.213348	0.000321374	0.000322636
143	Iraq	137	North Africa and Middle East	2019	956706	-51.7689	-51.3678	-50.9666	-32.4763	-32.2246	-31.973	-19.2926	-19.1431	-18.9937	-2.71237	-2.69311	-2.67385	-1.70156	-1.68947	-1.67739	-1.01082	-1.00364	-0.996459	0.0772737	0.0779208	0.0785679	0.0769698	0.0776143	0.0782589	0.000303949	0.000306494	0.000309039	6241	6293	6346	6217	6269	6321	25	25	25	0.230291	0.231972	0.233652	0.229386	0.231059	0.232733	0.00090583	0.000912438
144	Jordan	137	North Africa and Middle East	2019	240364	-42.6492	-42.4094	-42.1696	-14.2507	-14.1705	-14.0904	-28.3985	-28.2389	-28.0792	-2.27441	-2.26215	-2.24989	-0.759963	-0.755867	-0.751771	-1.51444	-1.50628	-1.49812	0.0630216	0.0633906	0.0637595	0.0629461	0.0633146	0.0636832	7.54631e-05	7.59049e-05	7.63467e-05	1624	1633	1643	1622	1631	1641	2	2	2	0.192555	0.193573	0.194591	0.192324	0.193341	0.194358	0.000230568	0.000231787
145	Kuwait	137	North Africa and Middle East	2019	60820.7	-71.0628	-70.7553	-70.4478	-69.1493	-68.8501	-68.5509	-1.91348	-1.9052	-1.89692	-3.5759	-3.56252	-3.54915	-3.47961	-3.46659	-3.45358	-0.0962868	-0.0959267	-0.0955665	0.109982	0.110502	0.111022	0.109976	0.110496	0.111016	5.97182e-06	6.00006e-06	6.02831e-06	583	586	589	583	586	589	0	0	0	0.310643	0.311845	0.313048	0.310626	0.311829	0.313031	1.68674e-05	1.69327e-05
146	Lebanon	137	North Africa and Middle East	2019	107314	-27.5734	-27.2532	-26.9331	-11.5684	-11.4341	-11.2998	-16.005	-15.8191	-15.6333	-1.50236	-1.48544	-1.46853	-0.630315	-0.623218	-0.61612	-0.872046	-0.862226	-0.852406	0.0394192	0.0399009	0.0403825	0.0392616	0.0397413	0.040221	0.000157605	0.000159531	0.000161456	227	230	232	226	229	232	1	1	1	0.12499	0.126418	0.127845	0.12449	0.125912	0.127334	0.000499733	0.00050544
147	Libya	137	North Africa and Middle East	2019	81277.8	-50.0353	-49.5643	-49.0933	-26.6242	-26.3736	-26.123	-23.4111	-23.1907	-22.9703	-2.6279	-2.60526	-2.58262	-1.39833	-1.38628	-1.37423	-1.22957	-1.21898	-1.20838	0.0742575	0.0750176	0.0757778	0.0740023	0.0747598	0.0755173	0.000255245	0.000257858	0.000260471	402	406	410	401	405	409	1	1	1	0.222207	0.224194	0.226181	0.221443	0.223423	0.225403	0.000763792	0.000770621
148	Morocco	137	North Africa and Middle East	2019	608196	-29.5769	-29.3357	-29.0945	-5.57323	-5.52778	-5.48234	-24.0037	-23.8079	-23.6122	-1.58054	-1.56794	-1.55535	-0.297824	-0.295451	-0.293077	-1.28272	-1.27249	-1.26227	0.0438164	0.0441915	0.0445665	0.039729	0.0400691	0.0404092	0.00408738	0.00412237	0.00415736	2460	2481	2502	2231	2250	2269	229	231	233	0.138151	0.139245	0.140339	0.125264	0.126256	0.127248	0.0128873	0.0129894
149	Palestine	137	North Africa and Middle East	2019	125236	-40.0564	-39.6745	-39.2926	-5.15481	-5.10566	-5.05652	-34.9015	-34.5688	-34.2361	-2.12002	-2.10065	-2.08128	-0.272823	-0.270331	-0.267838	-1.8472	-1.83032	-1.81345	0.0594134	0.0600056	0.0605979	0.0559435	0.0565012	0.0570589	0.00346983	0.00350442	0.00353901	453	458	462	427	431	435	26	27	27	0.181775	0.18341	0.185045	0.171159	0.172699	0.174238	0.0106159	0.0107114
150	Oman	137	North Africa and Middle East	2019	77783.2	-60.2274	-59.6848	-59.1421	-56.6664	-56.1558	-55.6453	-3.56103	-3.52894	-3.49686	-3.0989	-3.07433	-3.04975	-2.91568	-2.89255	-2.86943	-0.183227	-0.181774	-0.180321	0.0908297	0.0917339	0.0926381	0.0908028	0.0917068	0.0926107	2.68544e-05	2.71218e-05	2.73891e-05	568	574	579	568	574	579	0	0	0	0.264269	0.266489	0.26871	0.264191	0.26641	0.26863	7.8133e-05	7.87895e-05
151	Qatar	137	North Africa and Middle East	2019	26783.1	-97.9445	-97.3769	-96.8094	-96.5646	-96.005	-95.4455	-1.37988	-1.37188	-1.36389	-4.50548	-4.48832	-4.47116	-4.44201	-4.42509	-4.40817	-0.063475	-0.0632332	-0.0629914	0.158082	0.159147	0.160211	0.158081	0.159146	0.16021	7.4192e-07	7.46916e-07	7.51912e-07	499	502	505	499	502	505	0	0	0	0.410114	0.412118	0.414121	0.410112	0.412116	0.414119	1.92477e-06	1.93417e-06
152	Saudi Arabia	137	North Africa and Middle East	2019	455283	-76.5825	-76.1343	-75.686	-74.0443	-73.6109	-73.1775	-2.53822	-2.52337	-2.50851	-3.7928	-3.77461	-3.75642	-3.6671	-3.64951	-3.63192	-0.125707	-0.125104	-0.124502	0.119234	0.120014	0.120794	0.119216	0.119996	0.120776	1.74399e-05	1.7554e-05	1.76681e-05	2204	2219	2233	2204	2218	2233	0	0	0	0.331174	0.332904	0.334633	0.331126	0.332855	0.334585	4.84395e-05	4.86925e-05
153	Syrian Arab Republic	137	North Africa and Middle East	2019	231931	-36.1885	-35.8945	-35.6004	-4.43372	-4.3977	-4.36168	-31.7548	-31.4968	-31.2388	-1.94694	-1.93175	-1.91655	-0.238535	-0.236673	-0.234811	-1.70841	-1.69508	-1.68174	0.0527863	0.0532358	0.0536852	0.0524506	0.0528972	0.0533438	0.000335753	0.000338612	0.00034147	749	756	762	744	751	757	5	5	5	0.163849	0.165128	0.166408	0.162807	0.164078	0.165349	0.00104218	0.00105031
154	Tunisia	137	North Africa and Middle East	2019	167600	-32.2688	-31.9538	-31.6387	-10.8828	-10.7765	-10.6703	-21.386	-21.1772	-20.9684	-1.74672	-1.73027	-1.71382	-0.589087	-0.58354	-0.577993	-1.15763	-1.14673	-1.13583	0.0466179	0.0470969	0.0475759	0.046423	0.0469	0.047377	0.000194923	0.000196926	0.000198928	500	505	511	498	503	508	2	2	2	0.146151	0.14754	0.14893	0.145539	0.146923	0.148307	0.000611097	0.000616908
155	Turkey	137	North Africa and Middle East	2019	981741	-32.1676	-32.0196	-31.8716	-23.9671	-23.8569	-23.7466	-8.20044	-8.16271	-8.12499	-1.74352	-1.73551	-1.7275	-1.29905	-1.29308	-1.28711	-0.444473	-0.442431	-0.440389	0.0469387	0.0471534	0.0473681	0.0466669	0.0468804	0.0470939	0.000271769	0.000273012	0.000274256	4148	4167	4186	4124	4143	4162	24	24	24	0.147298	0.147933	0.148569	0.146445	0.147077	0.147709	0.000852835	0.000856516
156	United Arab Emirates	137	North Africa and Middle East	2019	56158.2	-57.204	-56.7693	-56.3346	-55.3386	-54.918	-54.4975	-1.86542	-1.85124	-1.83707	-2.96606	-2.94581	-2.92555	-2.86934	-2.84974	-2.83015	-0.0967232	-0.0960626	-0.095402	0.0860765	0.0867909	0.0875054	0.0860759	0.0867903	0.0875048	6.0019e-07	6.05172e-07	6.10154e-07	411	414	417	411	414	417	0	0	0	0.25275	0.254545	0.256341	0.252748	0.254544	0.256339	1.76236e-06	1.77488e-06
157	Yemen	137	North Africa and Middle East	2019	948887	-78.6049	-77.9881	-77.3714	-9.55016	-9.47522	-9.40029	-69.0547	-68.5129	-67.9711	-3.4083	-3.38173	-3.35517	-0.414094	-0.410866	-0.407639	-2.99421	-2.97087	-2.94753	0.137411	0.138395	0.139378	0.0546745	0.0550658	0.0554572	0.0827366	0.0833288	0.0839211	23752	23922	24092	9451	9518	9586	14301	14404	14506	0.351268	0.353262	0.355256	0.139766	0.140559	0.141353	0.211502	0.212703
160	Afghanistan	137	North Africa and Middle East	2019	1.49618e+06	-132.203	-131.939	-131.675	-18.0606	-18.0245	-17.9884	-114.143	-113.915	-113.687	-4.70664	-4.69697	-4.68729	-0.642985	-0.641663	-0.640341	-4.06366	-4.0553	-4.04695	0.241423	0.241826	0.242228	0.0467781	0.0468562	0.0469342	0.194645	0.194969	0.195294	62457	62561	62665	12102	12122	12142	50355	50439	50523	0.512095	0.512685	0.513276	0.0992235	0.099338	0.0994525	0.412871	0.413347
522	Sudan	137	North Africa and Middle East	2019	1.20668e+06	-102.745	-102.165	-101.585	-20.2269	-20.1128	-19.9987	-82.5177	-82.0521	-81.5864	-4.12238	-4.10029	-4.0782	-0.811557	-0.807208	-0.802859	-3.31083	-3.29308	-3.27534	0.183254	0.184221	0.185188	0.0708664	0.0712403	0.0716141	0.112388	0.112981	0.113573	15731	15814	15897	6083	6116	6148	9648	9699	9750	0.434248	0.435788	0.437327	0.167929	0.168524	0.169119	0.26632	0.267264
161	Bangladesh	158	South Asia	2019	2.6595e+06	-135.709	-135.422	-135.136	-23.4856	-23.436	-23.3864	-112.223	-111.987	-111.75	-4.74134	-4.73404	-4.72675	-0.820529	-0.819266	-0.818002	-3.92081	-3.91478	-3.90874	0.248384	0.248959	0.249534	0.054186	0.0543114	0.0544368	0.194198	0.194648	0.195097	158600	158967	159334	34599	34679	34759	124001	124288	124575	0.523137	0.523673	0.524209	0.114124	0.114241	0.114358	0.409013	0.409432
162	Bhutan	158	South Asia	2019	13840.2	-55.3374	-54.8951	-54.4529	-15.4566	-15.3331	-15.2096	-39.8808	-39.562	-39.2433	-2.70875	-2.69356	-2.67837	-0.756599	-0.752356	-0.748112	-1.95215	-1.94121	-1.93026	0.0884469	0.0894267	0.0904065	0.0596735	0.0603345	0.0609956	0.0287734	0.0290921	0.0294109	189	191	193	127	129	130	61	62	63	0.256667	0.258874	0.261082	0.173168	0.174658	0.176147	0.0834984	0.0842165
163	India	158	South Asia	2019	23461040	-117.654	-117.033	-116.412	-38.1923	-37.9907	-37.7891	-79.4616	-79.0422	-78.6227	-4.62252	-4.614	-4.60547	-1.50054	-1.49778	-1.49501	-3.12198	-3.11622	-3.11046	0.205575	0.207045	0.208516	0.0908622	0.0915122	0.0921623	0.114712	0.115533	0.116354	1008511	1015725	1022940	445753	448942	452131	562757	566783	570809	0.476682	0.478458	0.480234	0.210689	0.211474	0.212259	0.265992	0.266983
164	Nepal	158	South Asia	2019	618079	-134.358	-134.131	-133.904	-21.823	-21.7862	-21.7493	-112.535	-112.345	-112.155	-4.75267	-4.74379	-4.73491	-0.771951	-0.770508	-0.769065	-3.98072	-3.97328	-3.96584	0.24543	0.245757	0.246083	0.0542708	0.0543429	0.0544151	0.19116	0.191414	0.191668	25967	26001	26036	5742	5750	5757	20225	20252	20279	0.517588	0.51807	0.518553	0.114452	0.114558	0.114665	0.403137	0.403512
165	Pakistan	158	South Asia	2019	6686023	-111.852	-111.35	-110.849	-26.8221	-26.7018	-26.5815	-85.03	-84.6485	-84.2671	-4.37482	-4.36354	-4.35226	-1.04908	-1.04638	-1.04367	-3.32574	-3.31716	-3.30858	0.199113	0.200247	0.20138	0.0752087	0.0756368	0.0760649	0.123904	0.12461	0.125315	193463	194565	195666	73075	73491	73907	120389	121074	121759	0.462397	0.463792	0.465186	0.174656	0.175183	0.175709	0.287741	0.288609
6	China	4	Southeast Asia, East Asia, and Oceania	2019	14921842	-43.1446	-42.5448	-41.9449	-20.1341	-19.8542	-19.5743	-23.0105	-22.6906	-22.3706	-2.21248	-2.19146	-2.17045	-1.03249	-1.02268	-1.01288	-1.17999	-1.16878	-1.15757	0.0649481	0.0662168	0.0674855	0.0475749	0.0485042	0.0494335	0.0173732	0.0177126	0.0180519	42527	43358	44189	31151	31760	32368	11376	11598	11820	0.196164	0.199244	0.202325	0.143691	0.145948	0.148204	0.0524727	0.0532966
7	Democratic People's Republic of Korea	4	Southeast Asia, East Asia, and Oceania	2019	350738	-144.475	-144.245	-144.014	-10.6419	-10.625	-10.608	-133.833	-133.62	-133.406	-4.7795	-4.77103	-4.76255	-0.352055	-0.351431	-0.350806	-4.42745	-4.41959	-4.41174	0.266977	0.267304	0.26763	0.022649	0.0226767	0.0227044	0.244328	0.244627	0.244925	7635	7644	7653	648	648	649	6987	6995	7004	0.541576	0.542034	0.542492	0.0459446	0.0459834	0.0460222	0.495631	0.49605
8	Taiwan (Province of China)	4	Southeast Asia, East Asia, and Oceania	2019	175461	-22.7939	-22.6308	-22.4677	-20.2546	-20.1096	-19.9647	-2.53938	-2.52121	-2.50304	-1.24926	-1.241	-1.23274	-1.11009	-1.10275	-1.09541	-0.139175	-0.138255	-0.137335	0.0326652	0.0329403	0.0332154	0.0321399	0.0324106	0.0326812	0.00052531	0.000529734	0.000534158	455	459	463	448	451	455	7	7	7	0.104868	0.105668	0.106468	0.103182	0.103969	0.104756	0.00168645	0.00169932
10	Cambodia	4	Southeast Asia, East Asia, and Oceania	2019	369240	-129.705	-129.285	-128.865	-11.219	-11.1827	-11.1464	-118.486	-118.102	-117.719	-4.43091	-4.4221	-4.41328	-0.383258	-0.382495	-0.381733	-4.04765	-4.0396	-4.03155	0.241619	0.242532	0.243445	0.025946	0.026044	0.0261421	0.215673	0.216488	0.217303	7217	7245	7272	775	778	781	6442	6467	6491	0.514703	0.515578	0.516453	0.0552708	0.0553648	0.0554587	0.459432	0.460213
11	Indonesia	4	Southeast Asia, East Asia, and Oceania	2019	3.83783e+06	-37.9228	-37.3518	-36.7809	-11.0329	-10.8668	-10.7007	-26.8899	-26.485	-26.0802	-1.9117	-1.89124	-1.87077	-0.556174	-0.55022	-0.544266	-1.35553	-1.34102	-1.32651	0.0585475	0.0597907	0.0610338	0.036581	0.0373577	0.0381345	0.0219665	0.0224329	0.0228994	12580	12847	13114	7860	8027	8194	4720	4820	4920	0.178861	0.182049	0.185236	0.111754	0.113746	0.115737	0.0671072	0.068303
12	Lao People's Democratic Republic	4	Southeast Asia, East Asia, and Oceania	2019	173733	-122.134	-120.593	-119.051	-18.7285	-18.4922	-18.2558	-103.405	-102.1	-100.796	-4.70764	-4.68067	-4.65369	-0.721889	-0.717753	-0.713617	-3.98575	-3.96291	-3.94008	0.207794	0.211032	0.214269	0.0334641	0.0339855	0.0345068	0.17433	0.177046	0.179762	2026	2057	2089	326	331	336	1700	1726	1753	0.47737	0.482034	0.486697	0.0768778	0.0776288	0.0783798	0.400493	0.404405
13	Malaysia	4	Southeast Asia, East Asia, and Oceania	2019	538657	-23.3096	-23.0504	-22.7913	-17.0867	-16.8967	-16.7067	-6.22295	-6.15376	-6.08456	-1.27799	-1.26407	-1.25014	-0.936809	-0.926601	-0.916393	-0.341185	-0.337467	-0.333749	0.033146	0.0335303	0.0339146	0.0330218	0.0334046	0.0337874	0.000124238	0.000125679	0.000127119	1462	1479	1496	1456	1473	1490	5	6	6	0.10622	0.107389	0.108558	0.105822	0.106987	0.108151	0.000398137	0.000402518
14	Maldives	4	Southeast Asia, East Asia, and Oceania	2019	8498.57	-16.8165	-16.5295	-16.2426	-6.39191	-6.28284	-6.17378	-10.4246	-10.2467	-10.0688	-0.909545	-0.895703	-0.88186	-0.345717	-0.340455	-0.335194	-0.563829	-0.555248	-0.546666	0.0241124	0.024636	0.0251596	0.0206217	0.0210695	0.0215173	0.00349071	0.00356651	0.00364231	16	16	16	13	14	14	2	2	2	0.0785086	0.0801079	0.0817071	0.0671431	0.0685108	0.0698785	0.0113656	0.0115971
15	Myanmar	4	Southeast Asia, East Asia, and Oceania	2019	1.05491e+06	-121.429	-120.425	-119.421	-21.9366	-21.7552	-21.5737	-99.4929	-98.6701	-97.8473	-4.54322	-4.52949	-4.51576	-0.820745	-0.818265	-0.815784	-3.72247	-3.71122	-3.69997	0.214279	0.216544	0.218809	0.0459687	0.0464546	0.0469406	0.16831	0.170089	0.171868	20726	20945	21164	4446	4493	4540	16280	16452	16624	0.48662	0.489547	0.492474	0.104393	0.105021	0.105649	0.382227	0.384526
16	Philippines	4	Southeast Asia, East Asia, and Oceania	2019	2666112	-95.5642	-94.8712	-94.1782	-32.3124	-32.0781	-31.8438	-63.2518	-62.7931	-62.3344	-4.11204	-4.09949	-4.08695	-1.39037	-1.38613	-1.38189	-2.72167	-2.71336	-2.70506	0.161582	0.163213	0.164843	0.0840109	0.0848585	0.0857061	0.0775714	0.078354	0.0791366	67908	68593	69279	35307	35664	36020	32601	32930	33259	0.407782	0.410329	0.412877	0.212016	0.213341	0.214666	0.195765	0.196988
17	Sri Lanka	4	Southeast Asia, East Asia, and Oceania	2019	295621	-54.3721	-53.0294	-51.6868	-17.3387	-16.9105	-16.4824	-37.0334	-36.1189	-35.2044	-2.60905	-2.56318	-2.51732	-0.831997	-0.817372	-0.802746	-1.77705	-1.74581	-1.71457	0.0835719	0.0862671	0.0889623	0.0357485	0.0369014	0.0380543	0.0478234	0.0493657	0.050908	1774	1831	1888	759	783	808	1015	1048	1081	0.23844	0.244412	0.250384	0.101995	0.104549	0.107104	0.136446	0.139863
18	Thailand	4	Southeast Asia, East Asia, and Oceania	2019	583951	-45.2326	-44.8343	-44.4361	-27.1681	-26.9289	-26.6897	-18.0644	-17.9054	-17.7463	-2.36724	-2.35058	-2.33392	-1.42184	-1.41183	-1.40183	-0.945399	-0.938745	-0.93209	0.0675711	0.0683375	0.0691039	0.0599576	0.0606376	0.0613177	0.00761352	0.00769987	0.00778623	2939	2972	3005	2608	2637	2667	331	335	339	0.204365	0.206295	0.208224	0.181339	0.183051	0.184763	0.0230267	0.0232441
19	Timor-Leste	4	Southeast Asia, East Asia, and Oceania	2019	38915.2	-104.397	-102.9	-101.402	-13.6814	-13.4851	-13.2889	-90.7158	-89.4144	-88.1131	-4.1527	-4.12142	-4.09013	-0.544217	-0.540117	-0.536017	-3.60848	-3.5813	-3.55412	0.178615	0.181828	0.18504	0.0277024	0.0282007	0.0286989	0.150913	0.153627	0.156341	907	924	940	141	143	146	767	780	794	0.430514	0.435712	0.44091	0.0667708	0.067577	0.0683833	0.363743	0.368135
20	Viet Nam	4	Southeast Asia, East Asia, and Oceania	2019	1.34043e+06	-63.1131	-62.4891	-61.865	-8.84027	-8.75286	-8.66545	-54.2728	-53.7362	-53.1995	-2.70556	-2.69069	-2.67582	-0.378969	-0.376886	-0.374803	-2.32659	-2.31381	-2.30102	0.111968	0.113532	0.115097	0.0351951	0.035687	0.0361789	0.0767724	0.0778454	0.0789184	3168	3212	3256	996	1010	1024	2172	2202	2233	0.306564	0.309648	0.312731	0.0963631	0.0973325	0.0983018	0.210201	0.212315
22	Fiji	4	Southeast Asia, East Asia, and Oceania	2019	17536.9	-33.4345	-32.5861	-31.7378	-5.44148	-5.30341	-5.16535	-27.993	-27.2827	-26.5725	-1.59845	-1.56405	-1.52966	-0.260149	-0.254551	-0.248952	-1.3383	-1.3095	-1.2807	0.0539712	0.0556934	0.0574156	0.0226283	0.0233504	0.0240724	0.0313429	0.032343	0.0333432	25	26	27	11	11	11	15	15	16	0.164903	0.169443	0.173982	0.0691384	0.0710416	0.0729448	0.0957648	0.098401
23	Kiribati	4	Southeast Asia, East Asia, and Oceania	2019	3018.09	-77.0873	-76.7188	-76.3503	-2.42289	-2.4113	-2.39972	-74.6644	-74.3075	-73.9506	-2.65912	-2.64042	-2.62172	-0.0835773	-0.0829896	-0.0824018	-2.57554	-2.55743	-2.53932	0.158542	0.159015	0.159488	0.0111034	0.0111365	0.0111696	0.147438	0.147878	0.148318	37	37	37	3	3	3	34	34	34	0.379681	0.38057	0.381459	0.0265908	0.0266531	0.0267153	0.35309	0.353917
24	Marshall Islands	4	Southeast Asia, East Asia, and Oceania	2019	1245.4	-49.5117	-49.0144	-48.5171	-2.07292	-2.0521	-2.03127	-47.4388	-46.9623	-46.4858	-1.83814	-1.81607	-1.79401	-0.0769576	-0.076034	-0.0751104	-1.76118	-1.74004	-1.7189	0.101921	0.102814	0.103708	0.0146364	0.0147647	0.014893	0.0872845	0.0880495	0.0888146	6	6	6	1	1	1	5	5	5	0.274183	0.275988	0.277792	0.0393742	0.0396334	0.0398925	0.234809	0.236354
25	Micronesia (Federated States of)	4	Southeast Asia, East Asia, and Oceania	2019	1947.38	-52.7715	-52.1972	-51.6229	-2.35505	-2.32942	-2.3038	-50.4164	-49.8677	-49.3191	-1.96811	-1.94239	-1.91668	-0.0878317	-0.086684	-0.0855363	-1.88028	-1.85571	-1.83114	0.107456	0.108447	0.109438	0.0159442	0.0160913	0.0162384	0.0915113	0.0923553	0.0931994	13	13	13	2	2	2	11	11	11	0.284837	0.286877	0.288918	0.0422641	0.0425668	0.0428696	0.242573	0.24431
26	Papua New Guinea	4	Southeast Asia, East Asia, and Oceania	2019	331894	-139.12	-138.57	-138.019	-9.24126	-9.20469	-9.16812	-129.879	-129.365	-128.851	-4.69204	-4.68212	-4.6722	-0.311676	-0.311017	-0.310358	-4.38037	-4.3711	-4.36184	0.255574	0.256751	0.257928	0.0191063	0.0191943	0.0192823	0.236468	0.237557	0.238646	5119	5142	5166	383	384	386	4736	4758	4780	0.534399	0.535533	0.536668	0.0399508	0.0400356	0.0401205	0.494448	0.495498
27	Samoa	4	Southeast Asia, East Asia, and Oceania	2019	3528.23	-83.8538	-82.819	-81.7842	-6.79116	-6.70735	-6.62354	-77.0626	-76.1116	-75.1606	-3.25451	-3.23067	-3.20682	-0.263576	-0.261645	-0.259715	-2.99093	-2.96902	-2.94711	0.153115	0.155507	0.1579	0.0198623	0.0201726	0.0204829	0.133253	0.135335	0.137417	37	38	39	5	5	5	33	33	34	0.385613	0.389721	0.393829	0.0500221	0.050555	0.051088	0.335591	0.339166
28	Solomon Islands	4	Southeast Asia, East Asia, and Oceania	2019	21197.9	-146.621	-146.442	-146.263	-5.76265	-5.75561	-5.74858	-140.858	-140.687	-140.515	-4.76749	-4.75959	-4.75169	-0.187377	-0.187066	-0.186756	-4.58012	-4.57253	-4.56494	0.272187	0.272415	0.272644	0.0118361	0.011846	0.011856	0.26035	0.260569	0.260788	459	460	460	20	20	20	439	440	440	0.548021	0.548343	0.548665	0.0238308	0.0238448	0.0238588	0.52419	0.524498
29	Tonga	4	Southeast Asia, East Asia, and Oceania	2019	2272.35	-55.5414	-54.8114	-54.0813	-4.33714	-4.28013	-4.22312	-51.2043	-50.5312	-49.8582	-2.24738	-2.22289	-2.1984	-0.175494	-0.173582	-0.17167	-2.07188	-2.04931	-2.02673	0.104241	0.105895	0.10755	0.0205161	0.0208418	0.0211676	0.0837244	0.0850536	0.0863828	13	14	14	3	3	3	11	11	11	0.287954	0.291331	0.294708	0.0566738	0.0573384	0.0580031	0.23128	0.233993
30	Vanuatu	4	Southeast Asia, East Asia, and Oceania	2019	7631.82	-138.851	-138.548	-138.245	-6.3859	-6.37195	-6.35801	-132.465	-132.176	-131.887	-4.56898	-4.55938	-4.54978	-0.210132	-0.20969	-0.209249	-4.35885	-4.34969	-4.34053	0.259755	0.260274	0.260793	0.0138759	0.0139037	0.0139314	0.245879	0.24637	0.246861	135	135	135	7	7	7	128	128	128	0.534398	0.534921	0.535444	0.0285472	0.0285751	0.028603	0.505851	0.506346
183	Mauritius	4	Southeast Asia, East Asia, and Oceania	2019	12782.4	-9.40999	-9.19746	-8.98492	-4.27259	-4.17609	-4.07959	-5.1374	-5.02137	-4.90533	-0.523515	-0.511762	-0.500009	-0.237701	-0.232365	-0.227028	-0.285814	-0.279397	-0.272981	0.0128631	0.01317	0.0134769	0.012662	0.0129641	0.0132662	0.000201105	0.000205903	0.000210702	8	9	9	8	8	9	0	0	0	0.0425821	0.0435771	0.044572	0.0419164	0.0428958	0.0438752	0.000665741	0.000681296
186	Seychelles	4	Southeast Asia, East Asia, and Oceania	2019	1488.91	-9.20794	-8.99489	-8.78183	-5.58	-5.45089	-5.32178	-3.62794	-3.544	-3.46005	-0.51337	-0.501564	-0.489758	-0.311102	-0.303947	-0.296793	-0.202269	-0.197617	-0.192965	0.012523	0.0128289	0.0131348	0.0124748	0.0127795	0.0130843	4.82229e-05	4.94009e-05	5.05789e-05	1	1	1	1	1	1	0	0	0	0.0414575	0.0424497	0.0434419	0.0412978	0.0422862	0.0432746	0.000159642	0.000163463
298	American Samoa	4	Southeast Asia, East Asia, and Oceania	2019	1052.96	-8.07882	-7.77673	-7.47464	-1.69996	-1.63639	-1.57283	-6.37886	-6.14034	-5.90182	-0.423057	-0.409153	-0.395248	-0.0890204	-0.0860946	-0.0831688	-0.334037	-0.323058	-0.312079	0.0116562	0.0122433	0.0128304	0.00827976	0.00869679	0.00911381	0.00337648	0.00354654	0.0037166	1	1	1	0	0	0	0	0	0	0.0389158	0.0407785	0.0426413	0.027643	0.0289662	0.0302893	0.0112728	0.0118124
320	Cook Islands	4	Southeast Asia, East Asia, and Oceania	2019	274.826	-4.75579	-4.5529	-4.35001	-2.87746	-2.7547	-2.63194	-1.87833	-1.7982	-1.71806	-0.262818	-0.25204	-0.241262	-0.159016	-0.152495	-0.145974	-0.103802	-0.0995448	-0.0952879	0.00625978	0.00658558	0.00691138	0.0059395	0.00624863	0.00655776	0.000320278	0.000336948	0.000353617	0	0	0	0	0	0	0	0	0	0.0209325	0.0219938	0.023055	0.0198615	0.0208685	0.0218754	0.001071	0.0011253
351	Guam	4	Southeast Asia, East Asia, and Oceania	2019	3279.69	-10.0112	-9.83406	-9.65688	-8.45401	-8.30439	-8.15477	-1.55723	-1.52967	-1.50211	-0.556995	-0.547361	-0.537727	-0.470355	-0.46222	-0.454084	-0.0866397	-0.0851412	-0.0836427	0.0138017	0.0140691	0.0143365	0.0135902	0.0138534	0.0141167	0.000211537	0.000215636	0.000219734	3	3	3	3	3	3	0	0	0	0.0456334	0.0464929	0.0473524	0.044934	0.0457803	0.0466266	0.000699419	0.000712593
369	Nauru	4	Southeast Asia, East Asia, and Oceania	2019	302.106	-6.05661	-5.85905	-5.66149	-0.662497	-0.640887	-0.619277	-5.39412	-5.21817	-5.04221	-0.31416	-0.304242	-0.294324	-0.0343641	-0.0332792	-0.0321943	-0.279796	-0.270963	-0.262129	0.00911716	0.00947074	0.00982431	0.00672489	0.00698569	0.00724649	0.00239227	0.00248505	0.00257782	0	0	0	0	0	0	0	0	0	0.0310155	0.0321849	0.0333543	0.0228772	0.0237398	0.0246024	0.00813821	0.00844506
374	Niue	4	Southeast Asia, East Asia, and Oceania	2019	25.3022	-7.06865	-6.83527	-6.6019	-1.04715	-1.01258	-0.978003	-6.0215	-5.8227	-5.6239	-0.371351	-0.359801	-0.348252	-0.0550118	-0.0533009	-0.0515899	-0.316339	-0.306501	-0.296662	0.010372	0.010794	0.011216	0.00783293	0.00815163	0.00847033	0.00253908	0.00264239	0.00274569	0	0	0	0	0	0	0	0	0	0.0349638	0.0363412	0.0377185	0.0264046	0.0274448	0.028485	0.00855918	0.00889636
376	Northern Mariana Islands	4	Southeast Asia, East Asia, and Oceania	2019	506.645	-10.3155	-10.1145	-9.91352	-7.08843	-6.95031	-6.81218	-3.2271	-3.16422	-3.10134	-0.570565	-0.560146	-0.549728	-0.39207	-0.384911	-0.377751	-0.178495	-0.175236	-0.171976	0.0142604	0.0145927	0.014925	0.0136466	0.0139646	0.0142826	0.000613819	0.000628121	0.000642423	0	0	1	0	0	0	0	0	0	0.0471192	0.0481696	0.04922	0.045091	0.0460962	0.0471014	0.00202817	0.00207339
380	Palau	4	Southeast Asia, East Asia, and Oceania	2019	189.131	-6.44211	-6.25147	-6.06083	-1.64416	-1.5955	-1.54685	-4.79795	-4.65597	-4.51398	-0.360391	-0.349751	-0.339111	-0.0919792	-0.0892637	-0.0865481	-0.268412	-0.260488	-0.252563	0.00860259	0.00887426	0.00914593	0.00858373	0.00885481	0.00912588	1.88571e-05	1.94526e-05	2.00481e-05	0	0	0	0	0	0	0	0	0	0.0286573	0.0295509	0.0304444	0.0285945	0.0294861	0.0303777	6.28176e-05	6.47763e-05
413	Tokelau	4	Southeast Asia, East Asia, and Oceania	2019	37.3573	-4.58192	-4.39433	-4.20674	-0.269962	-0.25891	-0.247857	-4.31196	-4.13542	-3.95889	-0.256072	-0.245581	-0.235089	-0.0150875	-0.0144694	-0.0138512	-0.240985	-0.231112	-0.221238	0.00598737	0.00625407	0.00652078	0.0059384	0.00620293	0.00646746	4.89645e-05	5.11456e-05	5.33268e-05	0	0	0	0	0	0	0	0	0	0.0200263	0.0209088	0.0217913	0.0198625	0.0207378	0.0216131	0.000163775	0.000170992
416	Tuvalu	4	Southeast Asia, East Asia, and Oceania	2019	213.925	-15.7672	-15.5514	-15.3356	-0.379578	-0.374383	-0.369188	-15.3876	-15.177	-14.9665	-0.601248	-0.59134	-0.581432	-0.0144744	-0.0142358	-0.0139973	-0.586774	-0.577104	-0.567435	0.0339688	0.0344016	0.0348344	0.00795345	0.00805478	0.00815611	0.0260154	0.0263468	0.0266783	1	1	1	0	0	0	1	1	1	0.105193	0.10638	0.107568	0.0246298	0.0249078	0.0251859	0.0805629	0.0814723
168	Angola	166	Sub-Saharan Africa	2019	1.10444e+06	-67.3053	-66.5662	-65.8271	-12.007	-11.8752	-11.7433	-55.2983	-54.691	-54.0838	-2.94107	-2.92033	-2.89959	-0.524675	-0.520976	-0.517276	-2.41639	-2.39935	-2.38232	0.11641	0.118134	0.119859	0.0426466	0.0432784	0.0439102	0.0737632	0.074856	0.0759488	11373	11542	11710	4167	4228	4290	7207	7313	7420	0.316583	0.319986	0.323389	0.11598	0.117227	0.118473	0.200603	0.20276
169	Central African Republic	166	Sub-Saharan Africa	2019	197517	-161.031	-160.921	-160.812	-10.4774	-10.4702	-10.4631	-150.554	-150.451	-150.349	-5.18985	-5.18366	-5.17747	-0.337673	-0.337271	-0.336868	-4.85217	-4.84639	-4.84061	0.292498	0.292609	0.292719	0.0190667	0.0190739	0.0190811	0.273432	0.273535	0.273638	6227	6229	6231	406	406	406	5821	5823	5825	0.572107	0.572332	0.572557	0.0372932	0.0373078	0.0373225	0.534814	0.535024
170	Congo	166	Sub-Saharan Africa	2019	145111	-93.8902	-93.1063	-92.3224	-15.0122	-14.8869	-14.7616	-78.878	-78.2194	-77.5608	-3.70102	-3.68076	-3.66051	-0.591761	-0.588523	-0.585284	-3.10926	-3.09224	-3.07523	0.169213	0.170975	0.172737	0.0448688	0.045336	0.0458033	0.124344	0.125639	0.126934	2205	2228	2251	585	591	597	1621	1637	1654	0.413947	0.416631	0.419316	0.109763	0.110475	0.111187	0.304184	0.306156
171	Democratic Republic of the Congo	166	Sub-Saharan Africa	2019	2.93581e+06	-151.979	-151.833	-151.687	-7.77825	-7.77077	-7.76329	-144.201	-144.063	-143.924	-4.95321	-4.94639	-4.93956	-0.253503	-0.253154	-0.252805	-4.69971	-4.69323	-4.68676	0.27919	0.279367	0.279544	0.015373	0.0153828	0.0153925	0.263817	0.263984	0.264151	65789	65831	65872	3623	3625	3627	62166	62206	62245	0.55634	0.556626	0.556912	0.0306337	0.0306495	0.0306653	0.525706	0.525976
172	Equatorial Guinea	166	Sub-Saharan Africa	2019	38469.9	-45.205	-44.4522	-43.6993	-37.9563	-37.3242	-36.692	-7.24874	-7.12801	-7.00729	-2.374	-2.33827	-2.30253	-1.99333	-1.96332	-1.93332	-0.380677	-0.374947	-0.369217	0.0660413	0.0672882	0.0685352	0.0632343	0.0644282	0.0656222	0.00280697	0.00285997	0.00291297	169	172	175	162	165	168	7	7	7	0.19905	0.20231	0.205569	0.190589	0.193711	0.196832	0.00846028	0.00859883
173	Gabon	166	Sub-Saharan Africa	2019	42889.4	-40.107	-39.5276	-38.9482	-22.0829	-21.7639	-21.4449	-18.0241	-17.7637	-17.5033	-2.12114	-2.09274	-2.06434	-1.1679	-1.15227	-1.13663	-0.953241	-0.940478	-0.927714	0.0587525	0.0596959	0.0606394	0.054569	0.0554453	0.0563216	0.00418341	0.00425059	0.00431777	285	290	294	265	269	273	20	21	21	0.179854	0.182423	0.184991	0.167048	0.169434	0.171819	0.0128064	0.0129893
175	Burundi	166	Sub-Saharan Africa	2019	466221	-159.061	-158.948	-158.834	-8.60664	-8.6005	-8.59435	-150.454	-150.347	-150.24	-5.1391	-5.13283	-5.12657	-0.278072	-0.277733	-0.277394	-4.86102	-4.8551	-4.84918	0.28964	0.289758	0.289875	0.0159434	0.0159499	0.0159564	0.273696	0.273808	0.273919	15190	15196	15202	836	836	837	14354	14360	14366	0.568776	0.569007	0.569238	0.0313086	0.0313213	0.031334	0.537467	0.537685
176	Comoros	166	Sub-Saharan Africa	2019	16790	-129.536	-129.248	-128.96	-4.12625	-4.11708	-4.10791	-125.409	-125.131	-124.852	-4.24594	-4.23619	-4.22644	-0.135251	-0.13494	-0.13463	-4.11069	-4.10125	-4.09181	0.247056	0.247511	0.247966	0.00983735	0.00985546	0.00987357	0.237219	0.237656	0.238092	599	600	601	24	24	24	575	576	577	0.516492	0.517055	0.517619	0.0205658	0.0205882	0.0206107	0.495926	0.496467
177	Djibouti	166	Sub-Saharan Africa	2019	35464.3	-73.0934	-72.2288	-71.3643	-10.6968	-10.5702	-10.4437	-62.3966	-61.6586	-60.9206	-3.23278	-3.1951	-3.15743	-0.473098	-0.467584	-0.46207	-2.75968	-2.72752	-2.69536	0.125578	0.126963	0.128349	0.0606994	0.0613689	0.0620385	0.0648787	0.0655944	0.06631	353	357	361	171	172	174	182	184	186	0.329735	0.332593	0.335451	0.159381	0.160762	0.162143	0.170354	0.171831
178	Eritrea	166	Sub-Saharan Africa	2019	199217	-125.902	-125.541	-125.181	-10.8438	-10.8128	-10.7817	-115.058	-114.728	-114.399	-4.37235	-4.3582	-4.34405	-0.376587	-0.375368	-0.374149	-3.99576	-3.98283	-3.9699	0.234995	0.235517	0.236039	0.0285358	0.0285992	0.0286626	0.206459	0.206917	0.207376	4905	4916	4927	596	597	598	4309	4319	4329	0.500605	0.501375	0.502144	0.0607894	0.0608828	0.0609762	0.439816	0.440492
179	Ethiopia	166	Sub-Saharan Africa	2019	3.67457e+06	-156.43	-156.314	-156.197	-10.7589	-10.7509	-10.7429	-145.672	-145.563	-145.454	-5.07173	-5.06543	-5.05913	-0.348822	-0.348388	-0.347955	-4.72291	-4.71704	-4.71117	0.285705	0.285829	0.285953	0.0203989	0.0204078	0.0204166	0.265306	0.265421	0.265536	113947	113996	114046	8136	8139	8143	105811	105857	105903	0.564235	0.564473	0.564711	0.0402855	0.0403025	0.0403195	0.523949	0.52417
180	Kenya	166	Sub-Saharan Africa	2019	1.34268e+06	-140.167	-139.867	-139.567	-9.57369	-9.5532	-9.53272	-130.593	-130.313	-130.034	-4.66561	-4.65887	-4.65214	-0.318671	-0.318211	-0.317752	-4.34693	-4.34066	-4.33439	0.260028	0.260659	0.26129	0.020364	0.0204134	0.0204628	0.239664	0.240245	0.240827	28733	28803	28873	2250	2256	2261	26483	26547	26612	0.536618	0.53714	0.537662	0.042025	0.0420659	0.0421068	0.494593	0.495074
181	Madagascar	166	Sub-Saharan Africa	2019	861812	-159.403	-159.29	-159.177	-4.81021	-4.8068	-4.8034	-154.593	-154.483	-154.374	-5.13879	-5.13255	-5.1263	-0.15507	-0.154882	-0.154694	-4.98372	-4.97766	-4.97161	0.290259	0.290374	0.29049	0.00886742	0.00887096	0.00887451	0.281391	0.281504	0.281616	36150	36164	36179	1104	1105	1105	35046	35060	35074	0.56954	0.56977	0.57	0.0173995	0.0174065	0.0174136	0.55214	0.552363
182	Malawi	166	Sub-Saharan Africa	2019	545117	-157.805	-157.694	-157.583	-7.35796	-7.35278	-7.34759	-150.447	-150.341	-150.235	-5.10054	-5.09433	-5.08813	-0.237822	-0.237533	-0.237244	-4.86271	-4.8568	-4.85089	0.28792	0.288034	0.288147	0.0137696	0.013775	0.0137804	0.274151	0.274259	0.274367	18749	18756	18764	897	897	897	17852	17859	17866	0.566751	0.56698	0.567209	0.0271044	0.0271154	0.0271263	0.539646	0.539864
184	Mozambique	166	Sub-Saharan Africa	2019	1.12474e+06	-155.571	-155.453	-155.335	-6.62842	-6.62339	-6.61837	-148.943	-148.83	-148.717	-5.03533	-5.02903	-5.02273	-0.21454	-0.214272	-0.214003	-4.82079	-4.81476	-4.80873	0.284794	0.284921	0.285049	0.0126428	0.0126484	0.0126541	0.272151	0.272273	0.272394	27824	27837	27849	1235	1236	1236	26589	26601	26613	0.563026	0.563266	0.563505	0.0249942	0.0250049	0.0250155	0.538032	0.538261
185	Rwanda	166	Sub-Saharan Africa	2019	352298	-160.022	-159.909	-159.796	-11.9476	-11.9392	-11.9308	-148.074	-147.97	-147.865	-5.16379	-5.15757	-5.15135	-0.385542	-0.385077	-0.384613	-4.77825	-4.77249	-4.76674	0.290953	0.291071	0.291189	0.021921	0.0219299	0.0219388	0.269032	0.269141	0.26925	6292	6295	6297	474	474	474	5818	5820	5823	0.570468	0.570696	0.570923	0.0429803	0.0429975	0.0430146	0.527488	0.527698
187	Somalia	166	Sub-Saharan Africa	2019	871200	-157.011	-156.893	-156.776	-5.78725	-5.78292	-5.77859	-151.224	-151.11	-150.997	-5.08073	-5.07442	-5.06811	-0.18727	-0.187037	-0.186805	-4.89346	-4.88738	-4.8813	0.286842	0.286968	0.287093	0.010914	0.0109188	0.0109235	0.275928	0.276049	0.27617	15174	15181	15187	577	578	578	14597	14603	14609	0.565386	0.565625	0.565864	0.0215122	0.0215213	0.0215304	0.543874	0.544104
189	United Republic of Tanzania	166	Sub-Saharan Africa	2019	2.08751e+06	-156.315	-156.122	-155.929	-10.0921	-10.0796	-10.0671	-146.223	-146.042	-145.861	-5.08359	-5.0773	-5.07101	-0.328209	-0.327803	-0.327397	-4.75538	-4.7495	-4.74361	0.285045	0.28538	0.285715	0.0189125	0.0189347	0.018957	0.266132	0.266445	0.266758	55843	55908	55974	3705	3709	3714	52137	52199	52260	0.565116	0.565414	0.565712	0.037495	0.0375148	0.0375346	0.527621	0.527899
190	Uganda	166	Sub-Saharan Africa	2019	1.59373e+06	-158.526	-158.412	-158.297	-12.6991	-12.6899	-12.6808	-145.827	-145.722	-145.616	-5.12804	-5.12181	-5.11558	-0.410793	-0.410294	-0.409795	-4.71725	-4.71151	-4.70578	0.288731	0.288852	0.288974	0.0236155	0.0236255	0.0236354	0.265115	0.265227	0.265338	41051	41068	41086	3358	3359	3360	37693	37709	37725	0.567909	0.56814	0.568371	0.0464498	0.0464687	0.0464876	0.521459	0.521671
191	Zambia	166	Sub-Saharan Africa	2019	615944	-136.345	-135.846	-135.347	-12.571	-12.5249	-12.4789	-123.774	-123.321	-122.868	-4.64873	-4.64065	-4.63257	-0.428611	-0.427866	-0.42712	-4.22012	-4.21278	-4.20545	0.250595	0.251706	0.252816	0.02675	0.0268686	0.0269872	0.223845	0.224837	0.225829	17904	17983	18063	1911	1920	1928	15993	16064	16135	0.52831	0.529345	0.53038	0.0563952	0.0565056	0.0566161	0.471915	0.47284
193	Botswana	166	Sub-Saharan Africa	2019	48160.4	-34.1955	-33.4398	-32.6842	-16.532	-16.1667	-15.8013	-17.6635	-17.2732	-16.8828	-1.77171	-1.74179	-1.71187	-0.856541	-0.842078	-0.827614	-0.915166	-0.899713	-0.884259	0.0500474	0.0515371	0.0530267	0.0354412	0.0364961	0.037551	0.0146062	0.0150409	0.0154757	246	253	261	174	179	185	72	74	76	0.153979	0.157741	0.161503	0.109041	0.111705	0.114369	0.0449384	0.0460363
194	Lesotho	166	Sub-Saharan Africa	2019	46889.3	-100.147	-99.7877	-99.4288	-7.16531	-7.13964	-7.11396	-92.9812	-92.648	-92.3149	-3.54524	-3.53231	-3.51937	-0.253656	-0.252731	-0.251805	-3.29159	-3.27958	-3.26757	0.194036	0.194676	0.195315	0.0238685	0.0239472	0.0240259	0.170167	0.170728	0.17129	1013	1016	1019	125	125	125	888	891	894	0.442377	0.443278	0.444178	0.0544171	0.0545279	0.0546387	0.38796	0.38875
195	Namibia	166	Sub-Saharan Africa	2019	62797.9	-52.1982	-51.0353	-49.8725	-14.6218	-14.2961	-13.9704	-37.5763	-36.7392	-35.9021	-2.49316	-2.45423	-2.41529	-0.698388	-0.687482	-0.676575	-1.79477	-1.76674	-1.73872	0.0816922	0.084108	0.0865237	0.0352349	0.0362769	0.0373189	0.0464572	0.0478311	0.0492049	627	646	665	271	279	287	357	367	378	0.235129	0.240609	0.246089	0.101414	0.103778	0.106142	0.133714	0.136831
196	South Africa	166	Sub-Saharan Africa	2019	1.03502e+06	-36.0424	-35.707	-35.3716	-13.986	-13.8559	-13.7258	-22.0563	-21.8511	-21.6458	-1.8946	-1.88047	-1.86634	-0.735188	-0.729705	-0.724221	-1.15941	-1.15076	-1.14211	0.0539148	0.0545815	0.0552483	0.0449644	0.0455205	0.0460765	0.00895036	0.00906105	0.00917173	6805	6889	6973	5675	5745	5815	1130	1144	1158	0.166991	0.168789	0.170586	0.139269	0.140768	0.142267	0.027722	0.0280205
197	Eswatini	166	Sub-Saharan Africa	2019	29951.5	-66.1015	-64.8986	-63.6957	-14.8327	-14.5627	-14.2928	-51.2689	-50.3359	-49.4029	-2.98756	-2.95264	-2.91772	-0.670385	-0.662549	-0.654713	-2.31717	-2.29009	-2.263	0.108205	0.110805	0.113405	0.0374683	0.0383685	0.0392688	0.0707368	0.0724365	0.0741362	233	239	244	81	83	85	152	156	160	0.297125	0.302524	0.307924	0.102886	0.104755	0.106625	0.194239	0.197769
198	Zimbabwe	166	Sub-Saharan Africa	2019	448004	-118.693	-118.498	-118.303	-6.19452	-6.18434	-6.17416	-112.499	-112.314	-112.129	-3.99792	-3.98913	-3.98034	-0.208649	-0.20819	-0.207731	-3.78927	-3.78094	-3.77261	0.228445	0.228714	0.228983	0.0168594	0.0168792	0.016899	0.211586	0.211835	0.212084	10339	10351	10363	763	764	765	9576	9587	9598	0.490468	0.49088	0.491291	0.0361968	0.0362272	0.0362576	0.454271	0.454652
200	Benin	166	Sub-Saharan Africa	2019	505197	-154.612	-154.475	-154.338	-19.0955	-19.0786	-19.0617	-135.517	-135.397	-135.277	-5.06081	-5.05421	-5.04761	-0.62504	-0.624225	-0.62341	-4.43577	-4.42998	-4.4242	0.2822	0.282369	0.282538	0.0369669	0.0369891	0.0370112	0.245233	0.24538	0.245527	15803	15812	15822	2070	2071	2073	13733	13741	13749	0.560645	0.560905	0.561165	0.0734419	0.073476	0.0735101	0.487203	0.487429
201	Burkina Faso	166	Sub-Saharan Africa	2019	937301	-154.694	-154.559	-154.424	-17.8409	-17.8253	-17.8098	-136.853	-136.733	-136.614	-5.06731	-5.06066	-5.05401	-0.584416	-0.583648	-0.582881	-4.4829	-4.47701	-4.47113	0.282196	0.282352	0.282508	0.0346846	0.0347038	0.034723	0.247511	0.247648	0.247785	36768	36788	36809	4519	4522	4524	32249	32267	32285	0.56047	0.560738	0.561007	0.0688872	0.0689202	0.0689532	0.491583	0.491818
202	Cameroon	166	Sub-Saharan Africa	2019	903800	-131.594	-131.243	-130.892	-18.0674	-18.0192	-17.971	-113.527	-113.224	-112.921	-4.57638	-4.5643	-4.55222	-0.628319	-0.626661	-0.625003	-3.94806	-3.93764	-3.92722	0.243102	0.243681	0.24426	0.0435448	0.0436485	0.0437522	0.199557	0.200033	0.200508	16537	16577	16616	2962	2969	2976	13575	13607	13640	0.514431	0.515113	0.515794	0.0921457	0.0922678	0.0923898	0.422286	0.422845
203	Cabo Verde	166	Sub-Saharan Africa	2019	10814.2	-67.5245	-66.974	-66.4235	-16.8888	-16.7511	-16.6134	-50.6357	-50.2229	-49.8101	-3.17842	-3.15637	-3.13433	-0.794965	-0.789452	-0.783939	-2.38345	-2.36692	-2.35039	0.11088	0.11194	0.113	0.0714237	0.0721064	0.0727891	0.0394567	0.0398338	0.040211	87	88	89	56	57	57	31	31	32	0.307073	0.309263	0.311453	0.197801	0.199212	0.200622	0.109272	0.110051
204	Chad	166	Sub-Saharan Africa	2019	787570	-157.452	-157.33	-157.209	-20.0419	-20.0264	-20.011	-137.41	-137.304	-137.198	-5.12229	-5.11598	-5.10967	-0.652012	-0.651209	-0.650406	-4.47028	-4.46477	-4.45927	0.286642	0.286779	0.286916	0.0378294	0.0378475	0.0378656	0.248812	0.248931	0.24905	14949	14956	14963	1973	1974	1975	12976	12982	12989	0.565649	0.565892	0.566135	0.0746513	0.0746834	0.0747155	0.490997	0.491208
205	C√É¬¥te d'Ivoire	166	Sub-Saharan Africa	2019	892344	-137.486	-137.111	-136.735	-21.4966	-21.4379	-21.3792	-115.99	-115.673	-115.356	-4.74146	-4.7319	-4.72233	-0.74135	-0.739855	-0.73836	-4.00011	-3.99204	-3.98398	0.251978	0.252703	0.253428	0.0478776	0.0480154	0.0481532	0.2041	0.204688	0.205275	29422	29507	29592	5590	5607	5623	23832	23901	23969	0.527725	0.528427	0.529129	0.100272	0.100405	0.100538	0.427454	0.428022
206	Gambia	166	Sub-Saharan Africa	2019	71977.8	-156.166	-156.03	-155.894	-20.3086	-20.2909	-20.2732	-135.858	-135.739	-135.621	-5.10123	-5.09469	-5.08814	-0.663387	-0.662535	-0.661684	-4.43785	-4.43215	-4.42646	0.284435	0.284598	0.284762	0.0389118	0.0389342	0.0389565	0.245523	0.245664	0.245805	2242	2244	2245	307	307	307	1936	1937	1938	0.563155	0.563426	0.563697	0.0770418	0.0770789	0.0771159	0.486113	0.486347
207	Ghana	166	Sub-Saharan Africa	2019	854892	-130.788	-130.199	-129.611	-28.3505	-28.223	-28.0954	-102.437	-101.976	-101.515	-4.71407	-4.70366	-4.69324	-1.02186	-1.0196	-1.01734	-3.69222	-3.68406	-3.6759	0.235605	0.236908	0.238211	0.0633658	0.0637162	0.0640665	0.17224	0.173192	0.174144	12540	12609	12679	3373	3391	3410	9167	9218	9269	0.512284	0.513641	0.514998	0.137778	0.138143	0.138508	0.374506	0.375498
208	Guinea	166	Sub-Saharan Africa	2019	477261	-158.704	-158.587	-158.469	-16.9753	-16.9628	-16.9502	-141.729	-141.624	-141.519	-5.14007	-5.13378	-5.12748	-0.549793	-0.549119	-0.548446	-4.59028	-4.58466	-4.57903	0.288805	0.288932	0.289059	0.0315726	0.0315865	0.0316003	0.257232	0.257345	0.257458	13137	13143	13149	1436	1437	1437	11701	11706	11711	0.568038	0.568274	0.56851	0.0620988	0.0621246	0.0621504	0.505939	0.506149
209	Guinea-Bissau	166	Sub-Saharan Africa	2019	62762.6	-158.14	-158.019	-157.897	-17.1664	-17.1532	-17.14	-140.974	-140.865	-140.757	-5.13188	-5.12552	-5.11917	-0.557074	-0.556384	-0.555694	-4.57481	-4.56914	-4.56347	0.287836	0.28797	0.288104	0.032168	0.032183	0.032198	0.255668	0.255787	0.255906	2304	2305	2306	257	258	258	2046	2047	2048	0.566892	0.567137	0.567382	0.0633548	0.0633822	0.0634096	0.503537	0.503755
210	Liberia	166	Sub-Saharan Africa	2019	135491	-156.674	-156.549	-156.424	-11.7263	-11.717	-11.7077	-144.947	-144.832	-144.717	-5.08951	-5.0831	-5.0767	-0.380926	-0.380447	-0.379968	-4.70858	-4.70266	-4.69673	0.285826	0.285966	0.286106	0.0222488	0.0222597	0.0222706	0.263577	0.263706	0.263836	5090	5093	5095	396	396	397	4694	4696	4699	0.564399	0.564651	0.564902	0.043933	0.0439526	0.0439722	0.520466	0.520698
211	Mali	166	Sub-Saharan Africa	2019	961061	-159.812	-159.699	-159.586	-22.2394	-22.2237	-22.208	-137.572	-137.475	-137.378	-5.1688	-5.16259	-5.15639	-0.719292	-0.718429	-0.717565	-4.4495	-4.44416	-4.43882	0.290419	0.290537	0.290655	0.0409831	0.0409998	0.0410164	0.249436	0.249537	0.249638	37721	37737	37752	5323	5325	5327	32398	32411	32424	0.569936	0.570165	0.570394	0.0804278	0.0804601	0.0804925	0.489508	0.489705
212	Mauritania	166	Sub-Saharan Africa	2019	109002	-125.114	-124.573	-124.031	-29.2806	-29.1539	-29.0271	-95.8336	-95.4188	-95.004	-4.7014	-4.6845	-4.6676	-1.10027	-1.09632	-1.09236	-3.60113	-3.58818	-3.57524	0.223832	0.224714	0.225597	0.0836191	0.0839488	0.0842784	0.140213	0.140766	0.141318	2300	2309	2318	859	863	866	1441	1446	1452	0.494012	0.495315	0.496618	0.184553	0.18504	0.185526	0.309459	0.310276
213	Niger	166	Sub-Saharan Africa	2019	1.14282e+06	-160.078	-159.967	-159.855	-21.1736	-21.1588	-21.1441	-138.905	-138.808	-138.711	-5.17841	-5.1722	-5.166	-0.684949	-0.684128	-0.683308	-4.49346	-4.48808	-4.48269	0.290837	0.290952	0.291067	0.0390189	0.0390343	0.0390497	0.251818	0.251917	0.252017	56161	56184	56206	7535	7538	7541	48627	48646	48665	0.570357	0.570585	0.570814	0.0765194	0.0765501	0.0765808	0.493837	0.494035
214	Nigeria	166	Sub-Saharan Africa	2019	7587167	-128.747	-127.99	-127.234	-32.5844	-32.3929	-32.2015	-96.1625	-95.5974	-95.0322	-4.73353	-4.72146	-4.70939	-1.198	-1.19495	-1.19189	-3.53552	-3.52651	-3.51749	0.229001	0.230677	0.232353	0.0706944	0.0712118	0.0717292	0.158307	0.159465	0.160624	173173	174440	175708	53460	53851	54242	119713	120589	121466	0.505964	0.507885	0.509806	0.156195	0.156788	0.157381	0.349769	0.351097
215	Sao Tome and Principe	166	Sub-Saharan Africa	2019	4672.86	-80.6515	-80.2383	-79.8251	-6.27662	-6.24447	-6.21231	-74.3749	-73.9939	-73.6128	-3.02511	-3.00933	-2.99355	-0.235426	-0.234198	-0.23297	-2.78969	-2.77513	-2.76058	0.156334	0.157096	0.157858	0.0272154	0.0273481	0.0274808	0.129119	0.129748	0.130378	80	80	81	14	14	14	66	66	67	0.381231	0.382466	0.383701	0.0663667	0.0665817	0.0667967	0.314865	0.315885
216	Senegal	166	Sub-Saharan Africa	2019	466541	-139.207	-138.939	-138.671	-25.2077	-25.1592	-25.1108	-113.999	-113.78	-113.56	-4.83892	-4.82898	-4.81905	-0.876238	-0.874438	-0.872639	-3.96268	-3.95455	-3.94641	0.254138	0.254531	0.254925	0.0582958	0.0583859	0.0584761	0.195842	0.196145	0.196448	16077	16102	16126	3688	3693	3699	12389	12408	12427	0.529015	0.529542	0.530069	0.121349	0.12147	0.12159	0.407667	0.408072
217	Sierra Leone	166	Sub-Saharan Africa	2019	280671	-158.702	-158.585	-158.469	-13.4633	-13.4534	-13.4435	-145.239	-145.132	-145.025	-5.13652	-5.13022	-5.12393	-0.43575	-0.435216	-0.434682	-4.70077	-4.69501	-4.68925	0.288894	0.289018	0.289142	0.0250471	0.0250578	0.0250686	0.263847	0.26396	0.264074	6611	6614	6617	573	573	574	6038	6040	6043	0.568012	0.568248	0.568485	0.0492465	0.049267	0.0492875	0.518765	0.518981
218	Togo	166	Sub-Saharan Africa	2019	237507	-152.18	-152.037	-151.895	-16.079	-16.064	-16.049	-136.101	-135.973	-135.846	-5.01201	-5.00512	-4.99823	-0.52956	-0.528832	-0.528104	-4.48245	-4.47629	-4.47013	0.278231	0.278399	0.278567	0.0320682	0.0320876	0.0321069	0.246163	0.246311	0.24646	6606	6610	6614	761	762	762	5845	5849	5852	0.555765	0.556047	0.556328	0.0640561	0.0640886	0.064121	0.491709	0.491958
435	South Sudan	166	Sub-Saharan Africa	2019	364137	-160.219	-160.089	-159.959	-14.9643	-14.9521	-14.94	-145.254	-145.136	-145.019	-5.17594	-5.16975	-5.16355	-0.483428	-0.482849	-0.482271	-4.69251	-4.6869	-4.68128	0.291094	0.291264	0.291434	0.0273324	0.0273484	0.0273643	0.263762	0.263915	0.264069	12556	12563	12570	1179	1180	1180	11377	11383	11390	0.571096	0.571331	0.571565	0.0536234	0.0536454	0.0536674	0.517473	0.517685
[truncated: 10 more columns]
